# Supplementary material for: Global Transcriptomic Profiling of Cardiac Hypertrophy and Fatty Heart Induced by Long-Term High-Energy Diet in Bama Miniature Pigs
Source: PLoS One. 2015 Jul 10;10(7):e0132420. doi: 10.1371/journal.pone.0132420 (PMC4498776; doi:10.1371/journal.pone.0132420)
Supplement: S1 Table — (XLS) [file pone.0132420.s001.xls]

## Sheet: Table S1
GOId	Level	Name	Hits	Total	Enrichment test pvalue
GO:0003674	1	molecular_function	270	2862	0.8853
GO:0003824	2	catalytic activity	109	1083	0.5356
GO:0016491	3	oxidoreductase activity	28	256	0.3757
GO:0004497	4	monooxygenase activity	4	66	0.895
GO:0015002	4	heme-copper terminal oxidase activity	1	7	0.5374
GO:0016229	4	steroid dehydrogenase activity	1	7	0.5374
GO:0016614	4	oxidoreductase activity, acting on CH-OH group of donors	5	46	0.5088
GO:0016627	4	oxidoreductase activity, acting on the CH-CH group of donors	1	19	0.8545
GO:0016638	4	oxidoreductase activity, acting on the CH-NH2 group of donors	1	5	0.4391
GO:0016645	4	oxidoreductase activity, acting on the CH-NH group of donors	2	10	0.3034
GO:0016651	4	oxidoreductase activity, acting on NADH or NADPH	2	17	0.5317
GO:0016667	4	oxidoreductase activity, acting on sulfur group of donors	3	14	0.2009
GO:0016675	4	oxidoreductase activity, acting on heme group of donors	1	7	0.5374
GO:0016684	4	oxidoreductase activity, acting on peroxide as acceptor	4	18	0.1376
GO:0016701	4	oxidoreductase activity, acting on single donors with incorporation of molecular oxygen	1	6	0.4906
GO:0016705	4	oxidoreductase activity, acting on paired donors, with incorporation or reduction of molecular oxygen	5	56	0.6704
GO:0016903	4	oxidoreductase activity, acting on the aldehyde or oxo group of donors	1	14	0.7644
GO:0051213	4	dioxygenase activity	1	5	0.4391
GO:0016740	3	transferase activity	30	380	0.924
GO:0016741	4	transferase activity, transferring one-carbon groups	6	46	0.3428
GO:0016746	4	transferase activity, transferring acyl groups	4	59	0.8422
GO:0016757	4	transferase activity, transferring glycosyl groups	3	63	0.9489
GO:0016769	4	transferase activity, transferring nitrogenous groups	1	23	0.9011
GO:0016772	4	transferase activity, transferring phosphorus-containing groups	16	202	0.8581
GO:0016787	3	hydrolase activity	39	411	0.6735
GO:0008233	4	peptidase activity	15	146	0.5168
GO:0016788	4	hydrolase activity, acting on ester bonds	9	89	0.5512
GO:0016798	4	hydrolase activity, acting on glycosyl bonds	1	23	0.9011
GO:0016801	4	hydrolase activity, acting on ether bonds	3	4	0.0204
GO:0016810	4	hydrolase activity, acting on carbon-nitrogen (but not peptide) bonds	3	41	0.7822
GO:0016817	4	hydrolase activity, acting on acid anhydrides	10	102	0.5854
GO:0017171	4	serine hydrolase activity	4	41	0.6027
GO:0016829	3	lyase activity	2	56	0.9744
GO:0016830	4	carbon-carbon lyase activity	1	22	0.8911
GO:0016835	4	carbon-oxygen lyase activity	1	28	0.9389
GO:0016853	3	isomerase activity	4	28	0.3383
GO:0016859	4	cis-trans isomerase activity	1	4	0.3823
GO:0016860	4	intramolecular oxidoreductase activity	1	13	0.7406
GO:0016866	4	intramolecular transferase activity	1	4	0.3823
GO:0016874	3	ligase activity	9	68	0.2741
GO:0016877	4	ligase activity, forming carbon-sulfur bonds	4	10	0.0336
GO:0016879	4	ligase activity, forming carbon-nitrogen bonds	4	41	0.6027
GO:0032451	3	demethylase activity	1	1	0.1753
GO:0008398	4	sterol 14-demethylase activity	1	1	0.1753
GO:0005198	2	structural molecule activity	12	152	0.833
GO:0003735	3	structural constituent of ribosome	6	86	0.8597
GO:0005200	3	structural constituent of cytoskeleton	1	3	0.3198
GO:0008307	3	structural constituent of muscle	1	8	0.5799
GO:0005215	2	transporter activity	15	261	0.9923
GO:0022857	3	transmembrane transporter activity	13	182	0.9163
GO:0016820	4	hydrolase activity, acting on acid anhydrides, catalyzing transmembrane movement of substances	3	34	0.6732
GO:0022803	4	passive transmembrane transporter activity	2	69	0.9913
GO:0022804	4	active transmembrane transporter activity	8	71	0.4413
GO:0022891	4	substrate-specific transmembrane transporter activity	13	171	0.8729
GO:0022892	3	substrate-specific transporter activity	15	210	0.9291
GO:0005319	4	lipid transporter activity	1	14	0.7644
GO:0008565	4	protein transporter activity	1	17	0.8236
GO:0022891	4	substrate-specific transmembrane transporter activity	13	171	0.8729
GO:0051183	3	vitamin transporter activity	1	3	0.3198
GO:0015234	4	thiamin transmembrane transporter activity	1	1	0.1753
GO:0005488	2	binding	206	2227	0.9085
GO:0000166	3	nucleotide binding	43	423	0.5112
GO:0010181	4	FMN binding	1	5	0.4391
GO:0017076	4	purine nucleotide binding	40	384	0.4539
GO:0032553	4	ribonucleotide binding	37	357	0.4692
GO:0001871	3	pattern binding	2	63	0.9856
GO:0030247	4	polysaccharide binding	2	47	0.9471
GO:0003676	3	nucleic acid binding	32	418	0.9515
GO:0003677	4	DNA binding	23	280	0.8581
GO:0003723	4	RNA binding	5	82	0.911
GO:0008135	4	translation factor activity, nucleic acid binding	1	14	0.7644
GO:0003682	3	chromatin binding	3	37	0.7242
GO:0005515	3	protein binding	131	1334	0.644
GO:0001948	4	glycoprotein binding	1	11	0.6854
GO:0005102	4	receptor binding	19	282	0.9721
GO:0005516	4	calmodulin binding	1	19	0.8545
GO:0005518	4	collagen binding	1	14	0.7644
GO:0008022	4	protein C-terminus binding	3	16	0.2512
GO:0008092	4	cytoskeletal protein binding	19	90	0.0048
GO:0008134	4	transcription factor binding	8	78	0.5393
GO:0019838	4	growth factor binding	6	41	0.2603
GO:0019899	4	enzyme binding	11	93	0.3583
GO:0019904	4	protein domain specific binding	6	49	0.3935
GO:0019955	4	cytokine binding	3	38	0.7397
GO:0030332	4	cyclin binding	1	2	0.251
GO:0030674	4	protein binding, bridging	4	10	0.0336
GO:0031072	4	heat shock protein binding	1	6	0.4906
GO:0031369	4	translation initiation factor binding	1	5	0.4391
GO:0032403	4	protein complex binding	3	38	0.7397
GO:0042802	4	identical protein binding	15	126	0.3143
GO:0043560	4	insulin receptor substrate binding	1	2	0.251
GO:0045294	4	alpha-catenin binding	1	4	0.3823
GO:0046332	4	SMAD binding	3	16	0.2512
GO:0046983	4	protein dimerization activity	11	109	0.549
GO:0047485	4	protein N-terminus binding	1	19	0.8545
GO:0048155	4	S100 alpha binding	1	3	0.3198
GO:0048184	4	follistatin binding	1	1	0.1753
GO:0050839	4	cell adhesion molecule binding	1	7	0.5374
GO:0051082	4	unfolded protein binding	4	18	0.1376
GO:0008289	3	lipid binding	6	109	0.959
GO:0005496	4	steroid binding	3	58	0.9277
GO:0005504	4	fatty acid binding	1	7	0.5374
GO:0005543	4	phospholipid binding	2	15	0.4715
GO:0008430	3	selenium binding	1	3	0.3198
GO:0019842	3	vitamin binding	4	57	0.8234
GO:0005542	4	folic acid binding	1	3	0.3198
GO:0031418	4	L-ascorbic acid binding	1	1	0.1753
GO:0070279	4	vitamin B6 binding	2	38	0.8932
GO:0030246	3	carbohydrate binding	4	82	0.9617
GO:0005529	4	sugar binding	2	37	0.8848
GO:0030247	4	polysaccharide binding	2	47	0.9471
GO:0042277	3	peptide binding	1	50	0.9927
GO:0017046	4	peptide hormone binding	1	6	0.4906
GO:0042562	3	hormone binding	1	10	0.6536
GO:0017046	4	peptide hormone binding	1	6	0.4906
GO:0043167	3	ion binding	61	579	0.3998
GO:0043169	4	cation binding	46	449	0.4898
GO:0046872	4	metal ion binding	59	569	0.4476
GO:0046906	3	tetrapyrrole binding	3	73	0.9752
GO:0020037	4	heme binding	3	73	0.9752
GO:0048037	3	cofactor binding	9	114	0.807
GO:0030170	4	pyridoxal phosphate binding	2	38	0.8932
GO:0050662	4	coenzyme binding	7	74	0.6236
GO:0051540	3	metal cluster binding	1	24	0.9102
GO:0051536	4	iron-sulfur cluster binding	1	24	0.9102
GO:0060090	3	molecular adaptor activity	2	4	0.0986
GO:0005070	4	SH3/SH2 adaptor activity	2	4	0.0986
GO:0009055	2	electron carrier activity	6	63	0.617
GO:0016209	2	antioxidant activity	4	27	0.3168
GO:0004601	3	peroxidase activity	4	18	0.1376
GO:0004602	4	glutathione peroxidase activity	3	7	0.0568
GO:0051920	4	peroxiredoxin activity	1	2	0.251
GO:0016530	2	metallochaperone activity	1	3	0.3198
GO:0016531	3	copper chaperone activity	1	3	0.3198
GO:0016532	4	superoxide dismutase copper chaperone activity	1	2	0.251
GO:0030234	2	enzyme regulator activity	17	137	0.2482
GO:0004857	3	enzyme inhibitor activity	12	85	0.1782
GO:0019210	4	kinase inhibitor activity	2	9	0.268
GO:0030414	4	peptidase inhibitor activity	8	55	0.219
GO:0055102	4	lipase inhibitor activity	2	4	0.0986
GO:0008047	3	enzyme activator activity	1	28	0.9389
GO:0019211	4	phosphatase activator activity	1	2	0.251
GO:0019207	3	kinase regulator activity	2	13	0.4068
GO:0019210	4	kinase inhibitor activity	2	9	0.268
GO:0019887	4	protein kinase regulator activity	2	13	0.4068
GO:0019208	3	phosphatase regulator activity	2	10	0.3034
GO:0019888	4	protein phosphatase regulator activity	2	10	0.3034
GO:0030337	3	DNA polymerase processivity factor activity	1	1	0.1753
GO:0060589	3	nucleoside-triphosphatase regulator activity	1	19	0.8545
GO:0030695	4	GTPase regulator activity	1	15	0.7861
GO:0030528	2	transcription regulator activity	18	257	0.954
GO:0003700	3	transcription factor activity	12	179	0.9424
GO:0003702	3	RNA polymerase II transcription factor activity	2	27	0.7596
GO:0003704	4	specific RNA polymerase II transcription factor activity	1	7	0.5374
GO:0003712	3	transcription cofactor activity	4	36	0.5074
GO:0003713	4	transcription coactivator activity	4	22	0.2123
GO:0016563	3	transcription activator activity	11	74	0.155
GO:0003713	4	transcription coactivator activity	4	22	0.2123
GO:0016564	3	transcription repressor activity	2	46	0.9428
GO:0045182	2	translation regulator activity	1	14	0.7644
GO:0008135	3	translation factor activity, nucleic acid binding	1	14	0.7644
GO:0003743	4	translation initiation factor activity	1	6	0.4906
GO:0060089	2	molecular transducer activity	26	472	0.9997
GO:0004871	3	signal transducer activity	26	472	0.9997
GO:0000155	4	two-component sensor activity	2	8	0.2325
GO:0004872	4	receptor activity	15	401	1
GO:0005057	4	receptor signaling protein activity	2	35	0.866
GO:0005070	4	SH3/SH2 adaptor activity	2	4	0.0986
GO:0005575	1	cellular_component	228	2508	0.9534
GO:0005576	2	extracellular region	32	486	0.9953
GO:0044421	3	extracellular region part	21	279	0.9266
GO:0005615	4	extracellular space	16	197	0.8334
GO:0031012	4	extracellular matrix	6	94	0.9065
GO:0034358	4	plasma lipoprotein particle	1	15	0.7861
GO:0043511	4	inhibin complex	1	1	0.1753
GO:0044420	4	extracellular matrix part	5	36	0.3231
GO:0048180	4	activin complex	1	1	0.1753
GO:0005623	2	cell	203	2168	0.8733
GO:0044464	3	cell part	203	2168	0.8733
GO:0000267	4	cell fraction	13	111	0.351
GO:0005622	4	intracellular	166	1558	0.267
GO:0008287	4	protein serine/threonine phosphatase complex	2	7	0.1974
GO:0009986	4	cell surface	4	109	0.9941
GO:0012505	4	endomembrane system	18	168	0.4445
GO:0016020	4	membrane	90	1087	0.975
GO:0031252	4	cell leading edge	1	13	0.7406
GO:0042995	4	cell projection	10	71	0.2078
GO:0043025	4	cell soma	2	18	0.56
GO:0044424	4	intracellular part	159	1490	0.2659
GO:0044425	4	membrane part	56	851	0.9997
GO:0044463	4	cell projection part	3	17	0.2769
GO:0045177	4	apical part of cell	3	35	0.6909
GO:0031974	2	membrane-enclosed lumen	12	155	0.8501
GO:0043233	3	organelle lumen	12	154	0.8445
GO:0070013	4	intracellular organelle lumen	12	154	0.8445
GO:0031975	2	envelope	8	105	0.8255
GO:0031967	3	organelle envelope	8	105	0.8255
GO:0005635	4	nuclear envelope	2	29	0.7916
GO:0005740	4	mitochondrial envelope	6	78	0.795
GO:0019866	4	organelle inner membrane	4	57	0.8234
GO:0031968	4	organelle outer membrane	1	17	0.8236
GO:0032991	2	macromolecular complex	41	460	0.8043
GO:0030529	3	ribonucleoprotein complex	8	112	0.871
GO:0005681	4	spliceosome	1	10	0.6536
GO:0005840	4	ribosome	6	91	0.8908
GO:0033279	4	ribosomal subunit	1	41	0.9826
GO:0032993	3	protein-DNA complex	2	10	0.3034
GO:0000786	4	nucleosome	2	9	0.268
GO:0032994	3	protein-lipid complex	1	15	0.7861
GO:0034358	4	plasma lipoprotein particle	1	15	0.7861
GO:0043234	3	protein complex	31	331	0.6865
GO:0000015	4	phosphopyruvate hydratase complex	1	2	0.251
GO:0000123	4	histone acetyltransferase complex	1	7	0.5374
GO:0000502	4	proteasome complex	1	14	0.7644
GO:0000776	4	kinetochore	1	5	0.4391
GO:0002102	4	podosome	1	2	0.251
GO:0005643	4	nuclear pore	1	8	0.5799
GO:0005667	4	transcription factor complex	3	37	0.7242
GO:0005839	4	proteasome core complex	1	7	0.5374
GO:0005861	4	troponin complex	1	1	0.1753
GO:0005875	4	microtubule associated complex	1	3	0.3198
GO:0005942	4	phosphoinositide 3-kinase complex	1	2	0.251
GO:0008180	4	signalosome	1	4	0.3823
GO:0008287	4	protein serine/threonine phosphatase complex	2	7	0.1974
GO:0008290	4	F-actin capping protein complex	1	8	0.5799
GO:0016585	4	chromatin remodeling complex	1	7	0.5374
GO:0031264	4	death-inducing signaling complex	1	3	0.3198
GO:0031941	4	filamentous actin	1	3	0.3198
GO:0032144	4	4-aminobutyrate transaminase complex	1	1	0.1753
GO:0042611	4	MHC protein complex	8	45	0.1095
GO:0043511	4	inhibin complex	1	1	0.1753
GO:0043626	4	PCNA complex	1	1	0.1753
GO:0048180	4	activin complex	1	1	0.1753
GO:0043226	2	organelle	129	1175	0.1948
GO:0031982	3	vesicle	13	116	0.4058
GO:0031410	4	cytoplasmic vesicle	13	111	0.351
GO:0031988	4	membrane-bounded vesicle	11	107	0.5259
GO:0043227	3	membrane-bounded organelle	109	1018	0.2967
GO:0043231	4	intracellular membrane-bounded organelle	109	1014	0.2833
GO:0031090	4	organelle membrane	22	239	0.6957
GO:0031967	4	organelle envelope	8	105	0.8255
GO:0043228	3	non-membrane-bounded organelle	32	267	0.2056
GO:0043232	4	intracellular non-membrane-bounded organelle	32	267	0.2056
GO:0043229	3	intracellular organelle	129	1170	0.1824
GO:0031410	4	cytoplasmic vesicle	13	111	0.351
GO:0043231	4	intracellular membrane-bounded organelle	109	1014	0.2833
GO:0043232	4	intracellular non-membrane-bounded organelle	32	267	0.2056
GO:0044446	4	intracellular organelle part	55	502	0.3054
GO:0044422	3	organelle part	55	508	0.3349
GO:0031090	4	organelle membrane	22	239	0.6957
GO:0043233	4	organelle lumen	12	154	0.8445
GO:0044446	4	intracellular organelle part	55	502	0.3054
GO:0044421	2	extracellular region part	21	279	0.9266
GO:0005615	3	extracellular space	16	197	0.8334
GO:0034358	4	plasma lipoprotein particle	1	15	0.7861
GO:0043511	4	inhibin complex	1	1	0.1753
GO:0048180	4	activin complex	1	1	0.1753
GO:0031012	3	extracellular matrix	6	94	0.9065
GO:0005578	4	proteinaceous extracellular matrix	6	78	0.795
GO:0044420	4	extracellular matrix part	5	36	0.3231
GO:0034358	3	plasma lipoprotein particle	1	15	0.7861
GO:0034362	4	low-density lipoprotein particle	1	6	0.4906
GO:0043511	3	inhibin complex	1	1	0.1753
GO:0043512	4	inhibin A complex	1	1	0.1753
GO:0044420	3	extracellular matrix part	5	36	0.3231
GO:0005581	4	collagen	2	16	0.5022
GO:0005604	4	basement membrane	3	19	0.329
GO:0048180	3	activin complex	1	1	0.1753
GO:0043509	4	activin A complex	1	1	0.1753
GO:0044422	2	organelle part	55	508	0.3349
GO:0031090	3	organelle membrane	22	239	0.6957
GO:0000139	4	Golgi membrane	5	50	0.5776
GO:0005789	4	endoplasmic reticulum membrane	10	72	0.2186
GO:0010008	4	endosome membrane	1	16	0.8057
GO:0012506	4	vesicle membrane	2	32	0.8325
GO:0019866	4	organelle inner membrane	4	57	0.8234
GO:0031966	4	mitochondrial membrane	5	74	0.8621
GO:0031968	4	organelle outer membrane	1	17	0.8236
GO:0031300	4	intrinsic to organelle membrane	1	18	0.8398
GO:0043233	3	organelle lumen	12	154	0.8445
GO:0070013	4	intracellular organelle lumen	12	154	0.8445
GO:0044446	3	intracellular organelle part	55	502	0.3054
GO:0031300	4	intrinsic to organelle membrane	1	18	0.8398
GO:0031967	4	organelle envelope	8	105	0.8255
GO:0033279	4	ribosomal subunit	1	41	0.9826
GO:0044427	4	chromosomal part	7	34	0.0777
GO:0044428	4	nuclear part	12	144	0.7801
GO:0044429	4	mitochondrial part	9	101	0.6905
GO:0044430	4	cytoskeletal part	10	67	0.1668
GO:0044431	4	Golgi apparatus part	6	61	0.5878
GO:0044432	4	endoplasmic reticulum part	10	72	0.2186
GO:0044433	4	cytoplasmic vesicle part	3	28	0.5515
GO:0044437	4	vacuolar part	1	10	0.6536
GO:0044440	4	endosomal part	1	16	0.8057
GO:0070013	4	intracellular organelle lumen	12	154	0.8445
GO:0044456	2	synapse part	2	13	0.4068
GO:0008021	3	synaptic vesicle	2	7	0.1974
GO:0044464	2	cell part	203	2168	0.8733
GO:0000267	3	cell fraction	13	111	0.351
GO:0005625	4	soluble fraction	3	18	0.3029
GO:0005626	4	insoluble fraction	11	100	0.4426
GO:0005622	3	intracellular	166	1558	0.267
GO:0044424	4	intracellular part	159	1490	0.2659
GO:0008287	3	protein serine/threonine phosphatase complex	2	7	0.1974
GO:0000159	4	protein phosphatase type 2A complex	2	7	0.1974
GO:0009986	3	cell surface	4	109	0.9941
GO:0009897	4	external side of plasma membrane	3	78	0.9828
GO:0012505	3	endomembrane system	18	168	0.4445
GO:0000139	4	Golgi membrane	5	50	0.5776
GO:0005635	4	nuclear envelope	2	29	0.7916
GO:0012506	4	vesicle membrane	2	32	0.8325
GO:0042175	4	nuclear envelope-endoplasmic reticulum network	10	75	0.2524
GO:0016020	3	membrane	90	1087	0.975
GO:0005886	4	plasma membrane	52	511	0.505
GO:0019867	4	outer membrane	1	18	0.8398
GO:0031090	4	organelle membrane	22	239	0.6957
GO:0042175	4	nuclear envelope-endoplasmic reticulum network	10	75	0.2524
GO:0044425	4	membrane part	56	851	0.9997
GO:0031252	3	cell leading edge	1	13	0.7406
GO:0001726	4	ruffle	1	4	0.3823
GO:0042995	3	cell projection	10	71	0.2078
GO:0001726	4	ruffle	1	4	0.3823
GO:0005902	4	microvillus	1	7	0.5374
GO:0005929	4	cilium	1	11	0.6854
GO:0019861	4	flagellum	3	9	0.0909
GO:0030175	4	filopodium	1	7	0.5374
GO:0043005	4	neuron projection	3	27	0.5288
GO:0044463	4	cell projection part	3	17	0.2769
GO:0043025	3	cell soma	2	18	0.56
GO:0044424	3	intracellular part	159	1490	0.2659
GO:0000159	4	protein phosphatase type 2A complex	2	7	0.1974
GO:0000502	4	proteasome complex	1	14	0.7644
GO:0005737	4	cytoplasm	132	1180	0.1411
GO:0005839	4	proteasome core complex	1	7	0.5374
GO:0019866	4	organelle inner membrane	4	57	0.8234
GO:0030529	4	ribonucleoprotein complex	8	112	0.871
GO:0031234	4	extrinsic to internal side of plasma membrane	2	3	0.0699
GO:0031968	4	organelle outer membrane	1	17	0.8236
GO:0032144	4	4-aminobutyrate transaminase complex	1	1	0.1753
GO:0043229	4	intracellular organelle	129	1170	0.1824
GO:0043626	4	PCNA complex	1	1	0.1753
GO:0044444	4	cytoplasmic part	91	760	0.0707
GO:0044446	4	intracellular organelle part	55	502	0.3054
GO:0044425	3	membrane part	56	851	0.9997
GO:0002079	4	inner acrosomal membrane	1	1	0.1753
GO:0005789	4	endoplasmic reticulum membrane	10	72	0.2186
GO:0019898	4	extrinsic to membrane	2	11	0.3385
GO:0031224	4	intrinsic to membrane	40	692	0.9999
GO:0042175	4	nuclear envelope-endoplasmic reticulum network	10	75	0.2524
GO:0044459	4	plasma membrane part	26	304	0.8212
GO:0045121	4	membrane raft	2	27	0.7596
GO:0046930	4	pore complex	1	15	0.7861
GO:0044463	3	cell projection part	3	17	0.2769
GO:0031253	4	cell projection membrane	1	7	0.5374
GO:0033267	4	axon part	1	1	0.1753
GO:0043198	4	dendritic shaft	1	3	0.3198
GO:0045177	3	apical part of cell	3	35	0.6909
GO:0016324	4	apical plasma membrane	1	28	0.9389
GO:0045202	2	synapse	3	24	0.4571
GO:0031594	3	neuromuscular junction	1	7	0.5374
GO:0044456	3	synapse part	2	13	0.4068
GO:0008021	4	synaptic vesicle	2	7	0.1974
GO:0008150	1	biological_process	235	2551	0.9324
GO:0000003	2	reproduction	15	158	0.6315
GO:0019953	3	sexual reproduction	9	83	0.4732
GO:0007276	4	gamete generation	6	62	0.6025
GO:0009566	4	fertilization	1	23	0.9011
GO:0032504	3	multicellular organism reproduction	2	46	0.9428
GO:0048609	4	reproductive process in a multicellular organism	2	46	0.9428
GO:0022414	3	reproductive process	13	156	0.7869
GO:0003006	4	reproductive developmental process	3	50	0.8764
GO:0007276	4	gamete generation	6	62	0.6025
GO:0007565	4	female pregnancy	2	21	0.6374
GO:0009566	4	fertilization	1	23	0.9011
GO:0022415	4	viral reproductive process	2	22	0.6607
GO:0048609	4	reproductive process in a multicellular organism	2	46	0.9428
GO:0048610	4	reproductive cellular process	1	5	0.4391
GO:0001906	2	cell killing	1	15	0.7861
GO:0001909	3	leukocyte mediated cytotoxicity	1	13	0.7406
GO:0042267	4	natural killer cell mediated cytotoxicity	1	8	0.5799
GO:0001910	4	regulation of leukocyte mediated cytotoxicity	1	10	0.6536
GO:0001912	4	positive regulation of leukocyte mediated cytotoxicity	1	7	0.5374
GO:0031341	3	regulation of cell killing	1	11	0.6854
GO:0001910	4	regulation of leukocyte mediated cytotoxicity	1	10	0.6536
GO:0031343	4	positive regulation of cell killing	1	8	0.5799
GO:0031343	3	positive regulation of cell killing	1	8	0.5799
GO:0001912	4	positive regulation of leukocyte mediated cytotoxicity	1	7	0.5374
GO:0002376	2	immune system process	32	333	0.6364
GO:0001776	3	leukocyte homeostasis	2	24	0.7037
GO:0002260	4	lymphocyte homeostasis	2	21	0.6374
GO:0002252	3	immune effector process	6	79	0.8042
GO:0001909	4	leukocyte mediated cytotoxicity	1	13	0.7406
GO:0002443	4	leukocyte mediated immunity	2	49	0.9549
GO:0006956	4	complement activation	4	16	0.1051
GO:0051607	4	defense response to virus	1	12	0.7143
GO:0002697	4	regulation of immune effector process	2	44	0.933
GO:0002698	4	negative regulation of immune effector process	1	8	0.5799
GO:0002699	4	positive regulation of immune effector process	1	15	0.7861
GO:0002253	3	activation of immune response	5	42	0.4358
GO:0002757	4	immune response-activating signal transduction	1	26	0.9259
GO:0006956	4	complement activation	4	16	0.1051
GO:0002520	3	immune system development	4	127	0.9984
GO:0048534	4	hemopoietic or lymphoid organ development	4	120	0.9974
GO:0006955	3	immune response	26	212	0.2031
GO:0002250	4	adaptive immune response	1	41	0.9826
GO:0006959	4	humoral immune response	5	20	0.0735
GO:0045087	4	innate immune response	5	50	0.5776
GO:0002252	4	immune effector process	6	79	0.8042
GO:0002263	4	cell activation during immune response	1	9	0.6185
GO:0050776	4	regulation of immune response	6	88	0.8729
GO:0050777	4	negative regulation of immune response	1	10	0.6536
GO:0050778	4	positive regulation of immune response	6	59	0.5574
GO:0019882	3	antigen processing and presentation	9	61	0.1908
GO:0002504	4	antigen processing and presentation of peptide or polysaccharide antigen via MHC class II	2	29	0.7916
GO:0048002	4	antigen processing and presentation of peptide antigen	3	25	0.4815
GO:0045321	3	leukocyte activation	7	112	0.9287
GO:0002366	4	leukocyte activation during immune response	1	9	0.6185
GO:0046649	4	lymphocyte activation	7	100	0.8714
GO:0002694	4	regulation of leukocyte activation	2	72	0.9933
GO:0002696	4	positive regulation of leukocyte activation	2	64	0.9868
GO:0050900	3	leukocyte migration	2	25	0.7235
GO:0030595	4	leukocyte chemotaxis	1	12	0.7143
GO:0045123	4	cellular extravasation	1	6	0.4906
GO:0002685	4	regulation of leukocyte migration	1	10	0.6536
GO:0002686	4	negative regulation of leukocyte migration	1	1	0.1753
GO:0002682	3	regulation of immune system process	11	161	0.9261
GO:0002683	4	negative regulation of immune system process	2	26	0.7421
GO:0002684	4	positive regulation of immune system process	9	106	0.7398
GO:0002685	4	regulation of leukocyte migration	1	10	0.6536
GO:0002694	4	regulation of leukocyte activation	2	72	0.9933
GO:0045637	4	regulation of myeloid cell differentiation	2	38	0.8932
GO:0050776	4	regulation of immune response	6	88	0.8729
GO:0070235	4	regulation of activation-induced cell death of T cells	1	3	0.3198
GO:0002683	3	negative regulation of immune system process	2	26	0.7421
GO:0002686	4	negative regulation of leukocyte migration	1	1	0.1753
GO:0002698	4	negative regulation of immune effector process	1	8	0.5799
GO:0050777	4	negative regulation of immune response	1	10	0.6536
GO:0002684	3	positive regulation of immune system process	9	106	0.7398
GO:0002696	4	positive regulation of leukocyte activation	2	64	0.9868
GO:0002699	4	positive regulation of immune effector process	1	15	0.7861
GO:0050778	4	positive regulation of immune response	6	59	0.5574
GO:0008152	2	metabolic process	147	1591	0.8713
GO:0006807	3	nitrogen compound metabolic process	10	127	0.8185
GO:0034641	4	cellular nitrogen compound metabolic process	9	123	0.8659
GO:0009056	3	catabolic process	20	176	0.3446
GO:0009057	4	macromolecule catabolic process	11	88	0.2995
GO:0016042	4	lipid catabolic process	3	33	0.6547
GO:0016052	4	carbohydrate catabolic process	4	38	0.5468
GO:0044248	4	cellular catabolic process	19	151	0.2167
GO:0009058	3	biosynthetic process	51	733	0.9976
GO:0008610	4	lipid biosynthetic process	6	77	0.7855
GO:0009059	4	macromolecule biosynthetic process	36	519	0.9917
GO:0016051	4	carbohydrate biosynthetic process	2	42	0.9216
GO:0044249	4	cellular biosynthetic process	50	718	0.9973
GO:0046148	4	pigment biosynthetic process	2	7	0.1974
GO:0009889	4	regulation of biosynthetic process	24	397	0.9969
GO:0009890	4	negative regulation of biosynthetic process	6	107	0.954
GO:0009891	4	positive regulation of biosynthetic process	14	195	0.92
GO:0019748	3	secondary metabolic process	2	12	0.373
GO:0006582	4	melanin metabolic process	2	6	0.163
GO:0042440	3	pigment metabolic process	2	10	0.3034
GO:0006582	4	melanin metabolic process	2	6	0.163
GO:0046148	4	pigment biosynthetic process	2	7	0.1974
GO:0042445	3	hormone metabolic process	1	32	0.9585
GO:0008209	4	androgen metabolic process	1	2	0.251
GO:0008210	4	estrogen metabolic process	1	2	0.251
GO:0042446	4	hormone biosynthetic process	1	14	0.7644
GO:0043170	3	macromolecule metabolic process	90	1035	0.93
GO:0009057	4	macromolecule catabolic process	11	88	0.2995
GO:0009059	4	macromolecule biosynthetic process	36	519	0.9917
GO:0010467	4	gene expression	35	519	0.9946
GO:0043283	4	biopolymer metabolic process	86	978	0.9094
GO:0044259	4	multicellular organismal macromolecule metabolic process	1	13	0.7406
GO:0044260	4	cellular macromolecule metabolic process	89	1007	0.905
GO:0010604	4	positive regulation of macromolecule metabolic process	15	233	0.9722
GO:0010605	4	negative regulation of macromolecule metabolic process	10	139	0.8873
GO:0060255	4	regulation of macromolecule metabolic process	36	489	0.9776
GO:0044236	3	multicellular organismal metabolic process	1	19	0.8545
GO:0044259	4	multicellular organismal macromolecule metabolic process	1	13	0.7406
GO:0044237	3	cellular metabolic process	123	1374	0.9183
GO:0006066	4	cellular alcohol metabolic process	12	119	0.5482
GO:0006081	4	cellular aldehyde metabolic process	1	9	0.6185
GO:0006082	4	organic acid metabolic process	12	186	0.9576
GO:0006091	4	generation of precursor metabolites and energy	8	96	0.7499
GO:0006139	4	nucleobase, nucleoside, nucleotide and nucleic acid metabolic process	35	525	0.9957
GO:0006519	4	cellular amino acid and derivative metabolic process	8	94	0.7303
GO:0006662	4	glycerol ether metabolic process	2	23	0.6828
GO:0006725	4	cellular aromatic compound metabolic process	8	30	0.0201
GO:0006730	4	one-carbon compound metabolic process	4	15	0.0904
GO:0006766	4	vitamin metabolic process	3	36	0.7079
GO:0006793	4	phosphorus metabolic process	19	233	0.8464
GO:0006800	4	oxygen and reactive oxygen species metabolic process	2	28	0.7761
GO:0006805	4	xenobiotic metabolic process	1	1	0.1753
GO:0034641	4	cellular nitrogen compound metabolic process	9	123	0.8659
GO:0042133	4	neurotransmitter metabolic process	3	7	0.0568
GO:0044248	4	cellular catabolic process	19	151	0.2167
GO:0044249	4	cellular biosynthetic process	50	718	0.9973
GO:0044255	4	cellular lipid metabolic process	14	155	0.6966
GO:0044260	4	cellular macromolecule metabolic process	89	1007	0.905
GO:0044262	4	cellular carbohydrate metabolic process	8	96	0.7499
GO:0046483	4	heterocycle metabolic process	3	34	0.6732
GO:0051186	4	cofactor metabolic process	4	59	0.8422
GO:0031323	4	regulation of cellular metabolic process	31	493	0.9978
GO:0031324	4	negative regulation of cellular metabolic process	11	149	0.8787
GO:0031325	4	positive regulation of cellular metabolic process	15	248	0.9858
GO:0044238	3	primary metabolic process	116	1323	0.9433
GO:0005975	4	carbohydrate metabolic process	12	165	0.8974
GO:0006139	4	nucleobase, nucleoside, nucleotide and nucleic acid metabolic process	35	525	0.9957
GO:0006519	4	cellular amino acid and derivative metabolic process	8	94	0.7303
GO:0006629	4	lipid metabolic process	16	174	0.6794
GO:0019538	4	protein metabolic process	64	628	0.4966
GO:0080090	4	regulation of primary metabolic process	32	478	0.9936
GO:0055114	3	oxidation reduction	28	235	0.2324
GO:0022900	4	electron transport chain	4	27	0.3168
GO:0009892	3	negative regulation of metabolic process	11	152	0.8924
GO:0009890	4	negative regulation of biosynthetic process	6	107	0.954
GO:0010605	4	negative regulation of macromolecule metabolic process	10	139	0.8873
GO:0031324	4	negative regulation of cellular metabolic process	11	149	0.8787
GO:0009893	3	positive regulation of metabolic process	15	254	0.9892
GO:0009891	4	positive regulation of biosynthetic process	14	195	0.92
GO:0010604	4	positive regulation of macromolecule metabolic process	15	233	0.9722
GO:0031325	4	positive regulation of cellular metabolic process	15	248	0.9858
GO:0019222	3	regulation of metabolic process	38	530	0.9873
GO:0009889	4	regulation of biosynthetic process	24	397	0.9969
GO:0009892	4	negative regulation of metabolic process	11	152	0.8924
GO:0009893	4	positive regulation of metabolic process	15	254	0.9892
GO:0031323	4	regulation of cellular metabolic process	31	493	0.9978
GO:0060255	4	regulation of macromolecule metabolic process	36	489	0.9776
GO:0080090	4	regulation of primary metabolic process	32	478	0.9936
GO:0009987	2	cellular process	194	2117	0.9229
GO:0001708	3	cell fate specification	1	19	0.8545
GO:0001775	3	cell activation	7	120	0.9531
GO:0002263	4	cell activation during immune response	1	9	0.6185
GO:0045321	4	leukocyte activation	7	112	0.9287
GO:0050865	4	regulation of cell activation	2	75	0.9948
GO:0050867	4	positive regulation of cell activation	2	65	0.9879
GO:0003001	3	generation of a signal involved in cell-cell signaling	2	28	0.7761
GO:0007269	4	neurotransmitter secretion	1	4	0.3823
GO:0014047	4	glutamate secretion	1	2	0.251
GO:0006413	3	translational initiation	1	9	0.6185
GO:0006928	3	cell motion	9	117	0.8285
GO:0007411	4	axon guidance	2	15	0.4715
GO:0048870	4	cell motility	9	104	0.7208
GO:0051270	4	regulation of cell motion	6	52	0.4441
GO:0051271	4	negative regulation of cell motion	1	11	0.6854
GO:0051272	4	positive regulation of cell motion	4	38	0.5468
GO:0007017	3	microtubule-based process	4	16	0.1051
GO:0000226	4	microtubule cytoskeleton organization	3	10	0.1104
GO:0007018	4	microtubule-based movement	1	9	0.6185
GO:0032886	4	regulation of microtubule-based process	2	3	0.0699
GO:0007049	3	cell cycle	13	102	0.2568
GO:0000278	4	mitotic cell cycle	6	39	0.2289
GO:0051321	4	meiotic cell cycle	2	7	0.1974
GO:0022402	4	cell cycle process	8	59	0.2714
GO:0045786	4	negative regulation of cell cycle	1	13	0.7406
GO:0051726	4	regulation of cell cycle	3	46	0.8401
GO:0007154	3	cell communication	50	630	0.9627
GO:0007165	4	signal transduction	43	582	0.9846
GO:0007267	4	cell-cell signaling	8	77	0.5257
GO:0031668	4	cellular response to extracellular stimulus	1	10	0.6536
GO:0010646	4	regulation of cell communication	18	172	0.4817
GO:0010647	4	positive regulation of cell communication	10	99	0.55
GO:0010648	4	negative regulation of cell communication	5	36	0.3231
GO:0007155	3	cell adhesion	8	159	0.9886
GO:0016337	4	cell-cell adhesion	4	55	0.8029
GO:0031589	4	cell-substrate adhesion	2	38	0.8932
GO:0030155	4	regulation of cell adhesion	2	34	0.8556
GO:0045785	4	positive regulation of cell adhesion	2	16	0.5022
GO:0007272	3	ensheathment of neurons	1	12	0.7143
GO:0008366	4	axon ensheathment	1	12	0.7143
GO:0008219	3	cell death	14	208	0.9525
GO:0012501	4	programmed cell death	13	197	0.9549
GO:0070265	4	necrotic cell death	1	3	0.3198
GO:0010941	4	regulation of cell death	11	165	0.9379
GO:0010942	4	positive regulation of cell death	4	79	0.9534
GO:0060548	4	negative regulation of cell death	3	82	0.9873
GO:0008283	3	cell proliferation	17	245	0.9539
GO:0001935	4	endothelial cell proliferation	1	20	0.8679
GO:0021846	4	cell proliferation in forebrain	1	7	0.5374
GO:0032943	4	mononuclear cell proliferation	5	57	0.6844
GO:0050673	4	epithelial cell proliferation	2	34	0.8556
GO:0060011	4	Sertoli cell proliferation	1	4	0.3823
GO:0008284	4	positive regulation of cell proliferation	3	108	0.9983
GO:0008285	4	negative regulation of cell proliferation	4	73	0.9317
GO:0042127	4	regulation of cell proliferation	10	197	0.9935
GO:0016043	3	cellular component organization	39	348	0.2945
GO:0006323	4	DNA packaging	2	14	0.4396
GO:0006996	4	organelle organization	26	191	0.0976
GO:0016044	4	membrane organization	5	57	0.6844
GO:0022411	4	cellular component disassembly	1	22	0.8911
GO:0022607	4	cellular component assembly	16	141	0.3697
GO:0030030	4	cell projection organization	8	49	0.149
GO:0032989	4	cellular component morphogenesis	12	80	0.1363
GO:0034330	4	cell junction organization	1	14	0.7644
GO:0043062	4	extracellular structure organization	5	30	0.2149
GO:0043933	4	macromolecular complex subunit organization	13	112	0.3619
GO:0051128	4	regulation of cellular component organization	10	97	0.5258
GO:0051129	4	negative regulation of cellular component organization	3	26	0.5055
GO:0051130	4	positive regulation of cellular component organization	3	43	0.8072
GO:0016049	3	cell growth	6	36	0.1844
GO:0001558	4	regulation of cell growth	5	30	0.2149
GO:0030308	4	negative regulation of cell growth	2	10	0.3034
GO:0016192	3	vesicle-mediated transport	6	73	0.7441
GO:0006887	4	exocytosis	1	12	0.7143
GO:0006897	4	endocytosis	4	36	0.5074
GO:0048489	4	synaptic vesicle transport	1	4	0.3823
GO:0006906	4	vesicle fusion	2	3	0.0699
GO:0048278	4	vesicle docking	1	3	0.3198
GO:0019725	3	cellular homeostasis	12	105	0.3889
GO:0045454	4	cell redox homeostasis	6	19	0.023
GO:0046716	4	muscle maintenance	1	7	0.5374
GO:0055082	4	cellular chemical homeostasis	7	82	0.7202
GO:0022402	3	cell cycle process	8	59	0.2714
GO:0000082	4	G1/S transition of mitotic cell cycle	1	5	0.4391
GO:0000086	4	G2/M transition of mitotic cell cycle	1	3	0.3198
GO:0007050	4	cell cycle arrest	1	21	0.88
GO:0022403	4	cell cycle phase	8	37	0.0504
GO:0010564	4	regulation of cell cycle process	2	15	0.4715
GO:0022406	3	membrane docking	2	8	0.2325
GO:0022614	4	membrane to membrane docking	1	5	0.4391
GO:0048278	4	vesicle docking	1	3	0.3198
GO:0030029	3	actin filament-based process	12	75	0.1005
GO:0030036	4	actin cytoskeleton organization	12	72	0.082
GO:0032970	4	regulation of actin filament-based process	3	31	0.6156
GO:0044085	3	cellular component biogenesis	17	153	0.3939
GO:0022613	4	ribonucleoprotein complex biogenesis	1	15	0.7861
GO:0070271	4	protein complex biogenesis	9	73	0.3391
GO:0022607	4	cellular component assembly	16	141	0.3697
GO:0044087	4	regulation of cellular component biogenesis	4	44	0.6542
GO:0044237	3	cellular metabolic process	123	1374	0.9183
GO:0006066	4	cellular alcohol metabolic process	12	119	0.5482
GO:0006081	4	cellular aldehyde metabolic process	1	9	0.6185
GO:0006082	4	organic acid metabolic process	12	186	0.9576
GO:0006091	4	generation of precursor metabolites and energy	8	96	0.7499
GO:0006139	4	nucleobase, nucleoside, nucleotide and nucleic acid metabolic process	35	525	0.9957
GO:0006519	4	cellular amino acid and derivative metabolic process	8	94	0.7303
GO:0006662	4	glycerol ether metabolic process	2	23	0.6828
GO:0006725	4	cellular aromatic compound metabolic process	8	30	0.0201
GO:0006730	4	one-carbon compound metabolic process	4	15	0.0904
GO:0006766	4	vitamin metabolic process	3	36	0.7079
GO:0006793	4	phosphorus metabolic process	19	233	0.8464
GO:0006800	4	oxygen and reactive oxygen species metabolic process	2	28	0.7761
GO:0006805	4	xenobiotic metabolic process	1	1	0.1753
GO:0034641	4	cellular nitrogen compound metabolic process	9	123	0.8659
GO:0042133	4	neurotransmitter metabolic process	3	7	0.0568
GO:0044248	4	cellular catabolic process	19	151	0.2167
GO:0044249	4	cellular biosynthetic process	50	718	0.9973
GO:0044255	4	cellular lipid metabolic process	14	155	0.6966
GO:0044260	4	cellular macromolecule metabolic process	89	1007	0.905
GO:0044262	4	cellular carbohydrate metabolic process	8	96	0.7499
GO:0046483	4	heterocycle metabolic process	3	34	0.6732
GO:0051186	4	cofactor metabolic process	4	59	0.8422
GO:0031323	4	regulation of cellular metabolic process	31	493	0.9978
GO:0031324	4	negative regulation of cellular metabolic process	11	149	0.8787
GO:0031325	4	positive regulation of cellular metabolic process	15	248	0.9858
GO:0045165	3	cell fate commitment	2	42	0.9216
GO:0001830	4	trophectodermal cell fate commitment	1	1	0.1753
GO:0048663	4	neuron fate commitment	1	5	0.4391
GO:0001708	4	cell fate specification	1	19	0.8545
GO:0048468	3	cell development	18	173	0.4909
GO:0002063	4	chondrocyte development	1	6	0.4906
GO:0007281	4	germ cell development	3	18	0.3029
GO:0014031	4	mesenchymal cell development	2	17	0.5317
GO:0022008	4	neurogenesis	10	86	0.3873
GO:0048666	4	neuron development	5	50	0.5776
GO:0048747	4	muscle fiber development	3	19	0.329
GO:0055001	4	muscle cell development	3	16	0.2512
GO:0000904	4	cell morphogenesis involved in differentiation	6	40	0.2445
GO:0010720	4	positive regulation of cell development	2	11	0.3385
GO:0048469	4	cell maturation	1	39	0.9789
GO:0060284	4	regulation of cell development	4	28	0.3383
GO:0048469	3	cell maturation	1	39	0.9789
GO:0048240	4	sperm capacitation	1	3	0.3198
GO:0048610	3	reproductive cellular process	1	5	0.4391
GO:0048240	4	sperm capacitation	1	3	0.3198
GO:0048869	3	cellular developmental process	33	368	0.772
GO:0030154	4	cell differentiation	31	357	0.8177
GO:0032989	4	cellular component morphogenesis	12	80	0.1363
GO:0051301	3	cell division	4	61	0.8592
GO:0051302	4	regulation of cell division	2	35	0.866
GO:0051781	4	positive regulation of cell division	2	35	0.866
GO:0051641	3	cellular localization	14	155	0.6966
GO:0034613	4	cellular protein localization	9	81	0.4465
GO:0051640	4	organelle localization	1	17	0.8236
GO:0051649	4	establishment of localization in cell	14	149	0.644
GO:0060341	4	regulation of cellular localization	6	48	0.3766
GO:0051716	3	cellular response to stimulus	9	92	0.5885
GO:0031668	4	cellular response to extracellular stimulus	1	10	0.6536
GO:0032870	4	cellular response to hormone stimulus	3	19	0.329
GO:0033554	4	cellular response to stress	5	70	0.8302
GO:0055085	3	transmembrane transport	10	123	0.7895
GO:0034220	4	transmembrane ion transport	1	16	0.8057
GO:0048522	3	positive regulation of cellular process	33	423	0.9416
GO:0008284	4	positive regulation of cell proliferation	3	108	0.9983
GO:0010647	4	positive regulation of cell communication	10	99	0.55
GO:0010942	4	positive regulation of cell death	4	79	0.9534
GO:0031325	4	positive regulation of cellular metabolic process	15	248	0.9858
GO:0045597	4	positive regulation of cell differentiation	7	62	0.4504
GO:0045785	4	positive regulation of cell adhesion	2	16	0.5022
GO:0050867	4	positive regulation of cell activation	2	65	0.9879
GO:0051130	4	positive regulation of cellular component organization	3	43	0.8072
GO:0051272	4	positive regulation of cell motion	4	38	0.5468
GO:0051781	4	positive regulation of cell division	2	35	0.866
GO:0048523	3	negative regulation of cellular process	23	300	0.9219
GO:0008285	4	negative regulation of cell proliferation	4	73	0.9317
GO:0010648	4	negative regulation of cell communication	5	36	0.3231
GO:0030308	4	negative regulation of cell growth	2	10	0.3034
GO:0031324	4	negative regulation of cellular metabolic process	11	149	0.8787
GO:0045596	4	negative regulation of cell differentiation	1	51	0.9934
GO:0045786	4	negative regulation of cell cycle	1	13	0.7406
GO:0051129	4	negative regulation of cellular component organization	3	26	0.5055
GO:0051271	4	negative regulation of cell motion	1	11	0.6854
GO:0060548	4	negative regulation of cell death	3	82	0.9873
GO:0050794	3	regulation of cellular process	92	1077	0.9524
GO:0001558	4	regulation of cell growth	5	30	0.2149
GO:0007165	4	signal transduction	43	582	0.9846
GO:0010646	4	regulation of cell communication	18	172	0.4817
GO:0010941	4	regulation of cell death	11	165	0.9379
GO:0030155	4	regulation of cell adhesion	2	34	0.8556
GO:0031323	4	regulation of cellular metabolic process	31	493	0.9978
GO:0032886	4	regulation of microtubule-based process	2	3	0.0699
GO:0032970	4	regulation of actin filament-based process	3	31	0.6156
GO:0042127	4	regulation of cell proliferation	10	197	0.9935
GO:0044087	4	regulation of cellular component biogenesis	4	44	0.6542
GO:0045454	4	cell redox homeostasis	6	19	0.023
GO:0045595	4	regulation of cell differentiation	10	124	0.797
GO:0048522	4	positive regulation of cellular process	33	423	0.9416
GO:0048523	4	negative regulation of cellular process	23	300	0.9219
GO:0050865	4	regulation of cell activation	2	75	0.9948
GO:0051128	4	regulation of cellular component organization	10	97	0.5258
GO:0051270	4	regulation of cell motion	6	52	0.4441
GO:0051302	4	regulation of cell division	2	35	0.866
GO:0051726	4	regulation of cell cycle	3	46	0.8401
GO:0060341	4	regulation of cellular localization	6	48	0.3766
GO:0010926	2	anatomical structure formation	29	255	0.3019
GO:0022607	3	cellular component assembly	16	141	0.3697
GO:0010927	4	cellular component assembly involved in morphogenesis	3	20	0.3551
GO:0030031	4	cell projection assembly	1	15	0.7861
GO:0031497	4	chromatin assembly	2	12	0.373
GO:0034329	4	cell junction assembly	1	8	0.5799
GO:0048251	4	elastic fiber assembly	1	2	0.251
GO:0051017	4	actin filament bundle formation	1	2	0.251
GO:0051225	4	spindle assembly	1	2	0.251
GO:0065003	4	macromolecular complex assembly	12	100	0.332
GO:0048646	3	anatomical structure formation involved in morphogenesis	18	139	0.1937
GO:0001525	4	angiogenesis	6	69	0.6973
GO:0001704	4	formation of primary germ layer	2	17	0.5317
GO:0001825	4	blastocyst formation	3	11	0.1313
GO:0001838	4	embryonic epithelial tube formation	1	9	0.6185
GO:0010927	4	cellular component assembly involved in morphogenesis	3	20	0.3551
GO:0021694	4	cerebellar Purkinje cell layer formation	1	3	0.3198
GO:0021697	4	cerebellar cortex formation	1	3	0.3198
GO:0030916	4	otic vesicle formation	1	1	0.1753
GO:0048645	4	organ formation	1	12	0.7143
GO:0048859	4	formation of anatomical boundary	1	1	0.1753
GO:0060343	4	trabecula formation	1	4	0.3823
GO:0016032	2	viral reproduction	2	22	0.6607
GO:0022415	3	viral reproductive process	2	22	0.6607
GO:0019048	4	virus-host interaction	1	6	0.4906
GO:0019058	4	viral infectious cycle	2	17	0.5317
GO:0019079	4	viral genome replication	1	5	0.4391
GO:0019080	4	viral genome expression	1	5	0.4391
GO:0048524	3	positive regulation of viral reproduction	2	6	0.163
GO:0045070	4	positive regulation of viral genome replication	1	1	0.1753
GO:0050434	4	positive regulation of viral transcription	1	4	0.3823
GO:0050792	3	regulation of viral reproduction	2	10	0.3034
GO:0045069	4	regulation of viral genome replication	1	5	0.4391
GO:0046782	4	regulation of viral transcription	1	5	0.4391
GO:0048524	4	positive regulation of viral reproduction	2	6	0.163
GO:0016265	2	death	14	208	0.9525
GO:0008219	3	cell death	14	208	0.9525
GO:0012501	4	programmed cell death	13	197	0.9549
GO:0070265	4	necrotic cell death	1	3	0.3198
GO:0010941	4	regulation of cell death	11	165	0.9379
GO:0010942	4	positive regulation of cell death	4	79	0.9534
GO:0060548	4	negative regulation of cell death	3	82	0.9873
GO:0022414	2	reproductive process	13	156	0.7869
GO:0003006	3	reproductive developmental process	3	50	0.8764
GO:0007530	4	sex determination	1	6	0.4906
GO:0007548	4	sex differentiation	2	45	0.938
GO:0045137	4	development of primary sexual characteristics	2	42	0.9216
GO:0048608	4	reproductive structure development	2	46	0.9428
GO:0007276	3	gamete generation	6	62	0.6025
GO:0007292	4	female gamete generation	1	18	0.8398
GO:0048232	4	male gamete generation	3	36	0.7079
GO:0007281	4	germ cell development	3	18	0.3029
GO:0008354	4	germ cell migration	2	9	0.268
GO:0007565	3	female pregnancy	2	21	0.6374
GO:0007566	4	embryo implantation	1	5	0.4391
GO:0060136	4	embryonic process involved in female pregnancy	1	7	0.5374
GO:0009566	3	fertilization	1	23	0.9011
GO:0007338	4	single fertilization	1	21	0.88
GO:0022415	3	viral reproductive process	2	22	0.6607
GO:0019048	4	virus-host interaction	1	6	0.4906
GO:0019058	4	viral infectious cycle	2	17	0.5317
GO:0019079	4	viral genome replication	1	5	0.4391
GO:0019080	4	viral genome expression	1	5	0.4391
GO:0048609	3	reproductive process in a multicellular organism	2	46	0.9428
GO:0030728	4	ovulation	1	10	0.6536
GO:0042698	4	ovulation cycle	1	25	0.9184
GO:0060136	4	embryonic process involved in female pregnancy	1	7	0.5374
GO:0048610	3	reproductive cellular process	1	5	0.4391
GO:0048240	4	sperm capacitation	1	3	0.3198
GO:0022610	2	biological adhesion	8	159	0.9886
GO:0007155	3	cell adhesion	8	159	0.9886
GO:0016337	4	cell-cell adhesion	4	55	0.8029
GO:0031589	4	cell-substrate adhesion	2	38	0.8932
GO:0030155	4	regulation of cell adhesion	2	34	0.8556
GO:0045785	4	positive regulation of cell adhesion	2	16	0.5022
GO:0032501	2	multicellular organismal process	59	711	0.9422
GO:0001659	3	temperature homeostasis	3	13	0.1768
GO:0031649	4	heat generation	2	10	0.3034
GO:0001816	3	cytokine production	3	84	0.9891
GO:0010573	4	vascular endothelial growth factor production	1	5	0.4391
GO:0032602	4	chemokine production	1	15	0.7861
GO:0032906	4	transforming growth factor-beta2 production	1	2	0.251
GO:0001817	4	regulation of cytokine production	3	71	0.9712
GO:0001819	4	positive regulation of cytokine production	1	38	0.9767
GO:0050663	4	cytokine secretion	1	14	0.7644
GO:0003008	3	system process	15	148	0.5367
GO:0003012	4	muscle system process	2	39	0.9011
GO:0003013	4	circulatory system process	5	56	0.6704
GO:0003016	4	respiratory system process	1	6	0.4906
GO:0050877	4	neurological system process	9	78	0.4061
GO:0044057	4	regulation of system process	4	42	0.6204
GO:0007275	3	multicellular organismal development	49	552	0.8307
GO:0007389	4	pattern specification process	6	76	0.7756
GO:0007566	4	embryo implantation	1	5	0.4391
GO:0009790	4	embryonic development	17	159	0.4514
GO:0009791	4	post-embryonic development	1	22	0.8911
GO:0030238	4	male sex determination	1	6	0.4906
GO:0035295	4	tube development	8	73	0.4698
GO:0045137	4	development of primary sexual characteristics	2	42	0.9216
GO:0046660	4	female sex differentiation	1	26	0.9259
GO:0046661	4	male sex differentiation	1	18	0.8398
GO:0048731	4	system development	40	494	0.9292
GO:0030534	3	adult behavior	3	20	0.3551
GO:0008344	4	adult locomotory behavior	1	8	0.5799
GO:0048148	4	behavioral response to cocaine	1	1	0.1753
GO:0032504	3	multicellular organism reproduction	2	46	0.9428
GO:0048609	4	reproductive process in a multicellular organism	2	46	0.9428
GO:0035264	3	multicellular organism growth	1	40	0.9808
GO:0040014	4	regulation of multicellular organism growth	1	35	0.9689
GO:0040018	4	positive regulation of multicellular organism growth	1	18	0.8398
GO:0042303	3	molting cycle	1	13	0.7406
GO:0022404	4	molting cycle process	1	13	0.7406
GO:0042633	4	hair cycle	1	13	0.7406
GO:0044236	3	multicellular organismal metabolic process	1	19	0.8545
GO:0044259	4	multicellular organismal macromolecule metabolic process	1	13	0.7406
GO:0048609	3	reproductive process in a multicellular organism	2	46	0.9428
GO:0030728	4	ovulation	1	10	0.6536
GO:0042698	4	ovulation cycle	1	25	0.9184
GO:0060136	4	embryonic process involved in female pregnancy	1	7	0.5374
GO:0048771	3	tissue remodeling	3	51	0.8842
GO:0001974	4	blood vessel remodeling	1	7	0.5374
GO:0002248	4	connective tissue replacement during inflammatory response	1	3	0.3198
GO:0046849	4	bone remodeling	1	35	0.9689
GO:0034103	4	regulation of tissue remodeling	1	30	0.9496
GO:0050817	3	coagulation	1	48	0.9911
GO:0007596	4	blood coagulation	1	46	0.9892
GO:0050818	4	regulation of coagulation	1	25	0.9184
GO:0050819	4	negative regulation of coagulation	1	14	0.7644
GO:0050878	3	regulation of body fluid levels	1	51	0.9934
GO:0007599	4	hemostasis	1	46	0.9892
GO:0050879	3	multicellular organismal movement	2	3	0.0699
GO:0050881	4	musculoskeletal movement	2	3	0.0699
GO:0051239	3	regulation of multicellular organismal process	16	248	0.9751
GO:0001817	4	regulation of cytokine production	3	71	0.9712
GO:0010717	4	regulation of epithelial to mesenchymal transition	1	6	0.4906
GO:0031650	4	regulation of heat generation	1	1	0.1753
GO:0034103	4	regulation of tissue remodeling	1	30	0.9496
GO:0040014	4	regulation of multicellular organism growth	1	35	0.9689
GO:0043416	4	regulation of skeletal muscle regeneration	1	2	0.251
GO:0044057	4	regulation of system process	4	42	0.6204
GO:0045637	4	regulation of myeloid cell differentiation	2	38	0.8932
GO:0045765	4	regulation of angiogenesis	2	23	0.6828
GO:0048634	4	regulation of muscle development	2	11	0.3385
GO:0050818	4	regulation of coagulation	1	25	0.9184
GO:0051240	4	positive regulation of multicellular organismal process	3	92	0.9941
GO:0051241	4	negative regulation of multicellular organismal process	3	49	0.868
GO:0051960	4	regulation of nervous system development	2	21	0.6374
GO:0051240	3	positive regulation of multicellular organismal process	3	92	0.9941
GO:0001819	4	positive regulation of cytokine production	1	38	0.9767
GO:0031652	4	positive regulation of heat generation	1	1	0.1753
GO:0040018	4	positive regulation of multicellular organism growth	1	18	0.8398
GO:0051241	3	negative regulation of multicellular organismal process	3	49	0.868
GO:0045822	4	negative regulation of heart contraction	1	8	0.5799
GO:0045906	4	negative regulation of vasoconstriction	1	1	0.1753
GO:0050819	4	negative regulation of coagulation	1	14	0.7644
GO:0032502	2	developmental process	61	647	0.7214
GO:0001503	3	ossification	2	63	0.9856
GO:0001649	4	osteoblast differentiation	1	25	0.9184
GO:0030278	4	regulation of ossification	1	28	0.9389
GO:0003006	3	reproductive developmental process	3	50	0.8764
GO:0007530	4	sex determination	1	6	0.4906
GO:0007548	4	sex differentiation	2	45	0.938
GO:0045137	4	development of primary sexual characteristics	2	42	0.9216
GO:0048608	4	reproductive structure development	2	46	0.9428
GO:0007275	3	multicellular organismal development	49	552	0.8307
GO:0007389	4	pattern specification process	6	76	0.7756
GO:0007566	4	embryo implantation	1	5	0.4391
GO:0009790	4	embryonic development	17	159	0.4514
GO:0009791	4	post-embryonic development	1	22	0.8911
GO:0030238	4	male sex determination	1	6	0.4906
GO:0035295	4	tube development	8	73	0.4698
GO:0045137	4	development of primary sexual characteristics	2	42	0.9216
GO:0046660	4	female sex differentiation	1	26	0.9259
GO:0046661	4	male sex differentiation	1	18	0.8398
GO:0048731	4	system development	40	494	0.9292
GO:0007389	3	pattern specification process	6	76	0.7756
GO:0003002	4	regionalization	4	59	0.8422
GO:0009798	4	axis specification	1	3	0.3198
GO:0009880	4	embryonic pattern specification	2	19	0.5871
GO:0007566	3	embryo implantation	1	5	0.4391
GO:0009653	3	anatomical structure morphogenesis	31	297	0.4615
GO:0001763	4	morphogenesis of a branching structure	4	37	0.5273
GO:0009887	4	organ morphogenesis	21	227	0.6848
GO:0021575	4	hindbrain morphogenesis	1	4	0.3823
GO:0021587	4	cerebellum morphogenesis	1	4	0.3823
GO:0021692	4	cerebellar Purkinje cell layer morphogenesis	1	3	0.3198
GO:0021696	4	cerebellar cortex morphogenesis	1	3	0.3198
GO:0031069	4	hair follicle morphogenesis	1	7	0.5374
GO:0031099	4	regeneration	1	8	0.5799
GO:0032989	4	cellular component morphogenesis	12	80	0.1363
GO:0035239	4	tube morphogenesis	5	43	0.4544
GO:0042472	4	inner ear morphogenesis	3	11	0.1313
GO:0048598	4	embryonic morphogenesis	7	75	0.6367
GO:0048729	4	tissue morphogenesis	9	80	0.433
GO:0048752	4	semicircular canal morphogenesis	1	2	0.251
GO:0022603	4	regulation of anatomical structure morphogenesis	5	63	0.7602
GO:0048646	4	anatomical structure formation involved in morphogenesis	18	139	0.1937
GO:0009790	3	embryonic development	17	159	0.4514
GO:0009792	4	embryonic development ending in birth or egg hatching	11	104	0.4906
GO:0009880	4	embryonic pattern specification	2	19	0.5871
GO:0035050	4	embryonic heart tube development	1	5	0.4391
GO:0048568	4	embryonic organ development	2	28	0.7761
GO:0048598	4	embryonic morphogenesis	7	75	0.6367
GO:0009791	3	post-embryonic development	1	22	0.8911
GO:0021700	3	developmental maturation	2	47	0.9471
GO:0016188	4	synaptic vesicle maturation	1	1	0.1753
GO:0048469	4	cell maturation	1	39	0.9789
GO:0048066	3	pigmentation during development	2	15	0.4715
GO:0050931	4	pigment cell differentiation	1	9	0.6185
GO:0048589	3	developmental growth	3	27	0.5288
GO:0042246	4	tissue regeneration	1	6	0.4906
GO:0048638	4	regulation of developmental growth	1	4	0.3823
GO:0048639	4	positive regulation of developmental growth	1	3	0.3198
GO:0048646	3	anatomical structure formation involved in morphogenesis	18	139	0.1937
GO:0001525	4	angiogenesis	6	69	0.6973
GO:0001704	4	formation of primary germ layer	2	17	0.5317
GO:0001825	4	blastocyst formation	3	11	0.1313
GO:0001838	4	embryonic epithelial tube formation	1	9	0.6185
GO:0010927	4	cellular component assembly involved in morphogenesis	3	20	0.3551
GO:0021694	4	cerebellar Purkinje cell layer formation	1	3	0.3198
GO:0021697	4	cerebellar cortex formation	1	3	0.3198
GO:0030916	4	otic vesicle formation	1	1	0.1753
GO:0048645	4	organ formation	1	12	0.7143
GO:0048859	4	formation of anatomical boundary	1	1	0.1753
GO:0060343	4	trabecula formation	1	4	0.3823
GO:0048856	3	anatomical structure development	45	519	0.8601
GO:0001657	4	ureteric bud development	1	19	0.8545
GO:0001824	4	blastocyst development	3	16	0.2512
GO:0009888	4	tissue development	16	199	0.8436
GO:0016358	4	dendrite development	1	7	0.5374
GO:0021549	4	cerebellum development	1	6	0.4906
GO:0021680	4	cerebellar Purkinje cell layer development	1	6	0.4906
GO:0021695	4	cerebellar cortex development	1	6	0.4906
GO:0021915	4	neural tube development	1	13	0.7406
GO:0022037	4	metencephalon development	1	6	0.4906
GO:0030900	4	forebrain development	3	32	0.6355
GO:0030902	4	hindbrain development	1	12	0.7143
GO:0031017	4	exocrine pancreas development	1	4	0.3823
GO:0035295	4	tube development	8	73	0.4698
GO:0048286	4	alveolus development	2	9	0.268
GO:0048513	4	organ development	36	435	0.8968
GO:0048608	4	reproductive structure development	2	46	0.9428
GO:0048731	4	system development	40	494	0.9292
GO:0048739	4	cardiac muscle fiber development	1	5	0.4391
GO:0048839	4	inner ear development	3	12	0.1535
GO:0060021	4	palate development	1	6	0.4906
GO:0060348	4	bone development	2	68	0.9906
GO:0009653	4	anatomical structure morphogenesis	31	297	0.4615
GO:0048869	3	cellular developmental process	33	368	0.772
GO:0030154	4	cell differentiation	31	357	0.8177
GO:0032989	4	cellular component morphogenesis	12	80	0.1363
GO:0050793	3	regulation of developmental process	19	284	0.9743
GO:0010941	4	regulation of cell death	11	165	0.9379
GO:0022603	4	regulation of anatomical structure morphogenesis	5	63	0.7602
GO:0030278	4	regulation of ossification	1	28	0.9389
GO:0045595	4	regulation of cell differentiation	10	124	0.797
GO:0048634	4	regulation of muscle development	2	11	0.3385
GO:0048638	4	regulation of developmental growth	1	4	0.3823
GO:0051093	4	negative regulation of developmental process	5	137	0.9974
GO:0051094	4	positive regulation of developmental process	9	147	0.9554
GO:0051960	4	regulation of nervous system development	2	21	0.6374
GO:0051093	3	negative regulation of developmental process	5	137	0.9974
GO:0016525	4	negative regulation of angiogenesis	2	10	0.3034
GO:0043069	4	negative regulation of programmed cell death	2	80	0.9966
GO:0045596	4	negative regulation of cell differentiation	1	51	0.9934
GO:0051094	3	positive regulation of developmental process	9	147	0.9554
GO:0010942	4	positive regulation of cell death	4	79	0.9534
GO:0045597	4	positive regulation of cell differentiation	7	62	0.4504
GO:0048639	4	positive regulation of developmental growth	1	3	0.3198
GO:0040007	2	growth	10	121	0.7738
GO:0016049	3	cell growth	6	36	0.1844
GO:0001558	4	regulation of cell growth	5	30	0.2149
GO:0030308	4	negative regulation of cell growth	2	10	0.3034
GO:0035264	3	multicellular organism growth	1	40	0.9808
GO:0040014	4	regulation of multicellular organism growth	1	35	0.9689
GO:0040018	4	positive regulation of multicellular organism growth	1	18	0.8398
GO:0048589	3	developmental growth	3	27	0.5288
GO:0042246	4	tissue regeneration	1	6	0.4906
GO:0048638	4	regulation of developmental growth	1	4	0.3823
GO:0048639	4	positive regulation of developmental growth	1	3	0.3198
GO:0040008	3	regulation of growth	8	77	0.5257
GO:0001558	4	regulation of cell growth	5	30	0.2149
GO:0040014	4	regulation of multicellular organism growth	1	35	0.9689
GO:0045926	4	negative regulation of growth	3	17	0.2769
GO:0045927	4	positive regulation of growth	2	31	0.8197
GO:0048638	4	regulation of developmental growth	1	4	0.3823
GO:0045926	3	negative regulation of growth	3	17	0.2769
GO:0030308	4	negative regulation of cell growth	2	10	0.3034
GO:0045927	3	positive regulation of growth	2	31	0.8197
GO:0040018	4	positive regulation of multicellular organism growth	1	18	0.8398
GO:0048639	4	positive regulation of developmental growth	1	3	0.3198
GO:0040011	2	locomotion	9	125	0.8768
GO:0042330	3	taxis	3	38	0.7397
GO:0006935	4	chemotaxis	3	38	0.7397
GO:0040012	3	regulation of locomotion	6	54	0.4773
GO:0030334	4	regulation of cell migration	6	49	0.3935
GO:0040013	4	negative regulation of locomotion	1	2	0.251
GO:0040017	4	positive regulation of locomotion	2	16	0.5022
GO:0050920	4	regulation of chemotaxis	3	17	0.2769
GO:0040013	3	negative regulation of locomotion	1	2	0.251
GO:0050922	4	negative regulation of chemotaxis	1	1	0.1753
GO:0040017	3	positive regulation of locomotion	2	16	0.5022
GO:0050921	4	positive regulation of chemotaxis	2	16	0.5022
GO:0048870	3	cell motility	9	104	0.7208
GO:0016477	4	cell migration	9	103	0.7109
GO:0060326	4	cell chemotaxis	1	12	0.7143
GO:0043473	2	pigmentation	3	27	0.5288
GO:0048066	3	pigmentation during development	2	15	0.4715
GO:0050931	4	pigment cell differentiation	1	9	0.6185
GO:0048511	2	rhythmic process	1	29	0.9445
GO:0022602	3	ovulation cycle process	1	25	0.9184
GO:0001542	4	ovulation from ovarian follicle	1	10	0.6536
GO:0042698	3	ovulation cycle	1	25	0.9184
GO:0022602	4	ovulation cycle process	1	25	0.9184
GO:0050896	2	response to stimulus	67	623	0.3334
GO:0006950	3	response to stress	32	343	0.6961
GO:0001666	4	response to hypoxia	4	28	0.3383
GO:0006952	4	defense response	11	154	0.9008
GO:0006974	4	response to DNA damage stimulus	1	37	0.9744
GO:0006979	4	response to oxidative stress	7	45	0.1973
GO:0006986	4	response to unfolded protein	1	7	0.5374
GO:0009408	4	response to heat	3	12	0.1535
GO:0009409	4	response to cold	1	6	0.4906
GO:0009611	4	response to wounding	9	148	0.9576
GO:0033554	4	cellular response to stress	5	70	0.8302
GO:0006955	3	immune response	26	212	0.2031
GO:0002250	4	adaptive immune response	1	41	0.9826
GO:0006959	4	humoral immune response	5	20	0.0735
GO:0045087	4	innate immune response	5	50	0.5776
GO:0002252	4	immune effector process	6	79	0.8042
GO:0002263	4	cell activation during immune response	1	9	0.6185
GO:0050776	4	regulation of immune response	6	88	0.8729
GO:0050777	4	negative regulation of immune response	1	10	0.6536
GO:0050778	4	positive regulation of immune response	6	59	0.5574
GO:0007610	3	behavior	9	88	0.5385
GO:0007626	4	locomotory behavior	5	54	0.641
GO:0007631	4	feeding behavior	2	17	0.5317
GO:0030534	4	adult behavior	3	20	0.3551
GO:0048520	4	positive regulation of behavior	2	17	0.5317
GO:0048521	4	negative regulation of behavior	1	2	0.251
GO:0050795	4	regulation of behavior	3	19	0.329
GO:0009605	3	response to external stimulus	15	212	0.9344
GO:0009581	4	detection of external stimulus	1	9	0.6185
GO:0009611	4	response to wounding	9	148	0.9576
GO:0009612	4	response to mechanical stimulus	1	3	0.3198
GO:0009991	4	response to extracellular stimulus	2	35	0.866
GO:0042330	4	taxis	3	38	0.7397
GO:0060004	4	reflex	1	3	0.3198
GO:0032101	4	regulation of response to external stimulus	7	70	0.569
GO:0032102	4	negative regulation of response to external stimulus	1	14	0.7644
GO:0032103	4	positive regulation of response to external stimulus	3	32	0.6355
GO:0009607	3	response to biotic stimulus	6	92	0.8963
GO:0002237	4	response to molecule of bacterial origin	1	26	0.9259
GO:0006986	4	response to unfolded protein	1	7	0.5374
GO:0051707	4	response to other organism	5	81	0.9058
GO:0009628	3	response to abiotic stimulus	6	54	0.4773
GO:0009266	4	response to temperature stimulus	4	18	0.1376
GO:0009582	4	detection of abiotic stimulus	1	6	0.4906
GO:0009612	4	response to mechanical stimulus	1	3	0.3198
GO:0051602	4	response to electrical stimulus	1	1	0.1753
GO:0009719	3	response to endogenous stimulus	7	58	0.3886
GO:0009725	4	response to hormone stimulus	7	57	0.3731
GO:0014823	3	response to activity	1	7	0.5374
GO:0014850	4	response to muscle activity	1	3	0.3198
GO:0042221	3	response to chemical stimulus	30	270	0.3398
GO:0002237	4	response to molecule of bacterial origin	1	26	0.9259
GO:0006935	4	chemotaxis	3	38	0.7397
GO:0006979	4	response to oxidative stress	7	45	0.1973
GO:0007584	4	response to nutrient	1	16	0.8057
GO:0009410	4	response to xenobiotic stimulus	1	4	0.3823
GO:0009636	4	response to toxin	3	10	0.1104
GO:0009725	4	response to hormone stimulus	7	57	0.3731
GO:0010033	4	response to organic substance	6	38	0.2137
GO:0010035	4	response to inorganic substance	1	24	0.9102
GO:0034097	4	response to cytokine stimulus	1	23	0.9011
GO:0046677	4	response to antibiotic	1	7	0.5374
GO:0051789	4	response to protein stimulus	1	16	0.8057
GO:0070482	4	response to oxygen levels	4	31	0.403
GO:0051606	3	detection of stimulus	1	28	0.9389
GO:0009581	4	detection of external stimulus	1	9	0.6185
GO:0009582	4	detection of abiotic stimulus	1	6	0.4906
GO:0050906	4	detection of stimulus involved in sensory perception	1	6	0.4906
GO:0051716	3	cellular response to stimulus	9	92	0.5885
GO:0031668	4	cellular response to extracellular stimulus	1	10	0.6536
GO:0032870	4	cellular response to hormone stimulus	3	19	0.329
GO:0033554	4	cellular response to stress	5	70	0.8302
GO:0048583	3	regulation of response to stimulus	12	145	0.7873
GO:0031347	4	regulation of defense response	3	51	0.8842
GO:0032101	4	regulation of response to external stimulus	7	70	0.569
GO:0046626	4	regulation of insulin receptor signaling pathway	1	3	0.3198
GO:0048584	4	positive regulation of response to stimulus	9	91	0.5762
GO:0048585	4	negative regulation of response to stimulus	3	26	0.5055
GO:0050776	4	regulation of immune response	6	88	0.8729
GO:0050795	4	regulation of behavior	3	19	0.329
GO:0048584	3	positive regulation of response to stimulus	9	91	0.5762
GO:0031349	4	positive regulation of defense response	2	32	0.8325
GO:0032103	4	positive regulation of response to external stimulus	3	32	0.6355
GO:0048520	4	positive regulation of behavior	2	17	0.5317
GO:0050778	4	positive regulation of immune response	6	59	0.5574
GO:0048585	3	negative regulation of response to stimulus	3	26	0.5055
GO:0031348	4	negative regulation of defense response	1	9	0.6185
GO:0032102	4	negative regulation of response to external stimulus	1	14	0.7644
GO:0046627	4	negative regulation of insulin receptor signaling pathway	1	2	0.251
GO:0048521	4	negative regulation of behavior	1	2	0.251
GO:0050777	4	negative regulation of immune response	1	10	0.6536
GO:0051179	2	localization	51	624	0.943
GO:0033036	3	macromolecule localization	17	159	0.4514
GO:0006403	4	RNA localization	2	7	0.1974
GO:0008104	4	protein localization	14	132	0.4743
GO:0010876	4	lipid localization	1	26	0.9259
GO:0051641	3	cellular localization	14	155	0.6966
GO:0034613	4	cellular protein localization	9	81	0.4465
GO:0051640	4	organelle localization	1	17	0.8236
GO:0051649	4	establishment of localization in cell	14	149	0.644
GO:0060341	4	regulation of cellular localization	6	48	0.3766
GO:0051674	3	localization of cell	9	117	0.8285
GO:0006928	4	cell motion	9	117	0.8285
GO:0032879	3	regulation of localization	14	138	0.5368
GO:0032880	4	regulation of protein localization	5	42	0.4358
GO:0051049	4	regulation of transport	8	90	0.6881
GO:0051270	4	regulation of cell motion	6	52	0.4441
GO:0060341	4	regulation of cellular localization	6	48	0.3766
GO:0051234	3	establishment of localization	40	524	0.9688
GO:0006810	4	transport	40	522	0.967
GO:0045184	4	establishment of protein localization	13	117	0.4169
GO:0051236	4	establishment of RNA localization	2	7	0.1974
GO:0051649	4	establishment of localization in cell	14	149	0.644
GO:0051235	3	maintenance of location	1	18	0.8398
GO:0045185	4	maintenance of protein location	1	5	0.4391
GO:0051234	2	establishment of localization	40	524	0.9688
GO:0006810	3	transport	40	522	0.967
GO:0006811	4	ion transport	7	165	0.9967
GO:0006836	4	neurotransmitter transport	1	9	0.6185
GO:0006869	4	lipid transport	2	35	0.866
GO:0008643	4	carbohydrate transport	2	18	0.56
GO:0015031	4	protein transport	13	117	0.4169
GO:0015837	4	amine transport	3	20	0.3551
GO:0015849	4	organic acid transport	3	18	0.3029
GO:0015931	4	nucleobase, nucleoside, nucleotide and nucleic acid transport	2	7	0.1974
GO:0016192	4	vesicle-mediated transport	6	73	0.7441
GO:0046903	4	secretion	4	62	0.8671
GO:0046907	4	intracellular transport	11	110	0.5604
GO:0051180	4	vitamin transport	1	4	0.3823
GO:0055085	4	transmembrane transport	10	123	0.7895
GO:0051049	4	regulation of transport	8	90	0.6881
GO:0051050	4	positive regulation of transport	2	50	0.9584
GO:0051051	4	negative regulation of transport	3	27	0.5288
GO:0045184	3	establishment of protein localization	13	117	0.4169
GO:0015031	4	protein transport	13	117	0.4169
GO:0070201	4	regulation of establishment of protein localization	5	41	0.4172
GO:0051236	3	establishment of RNA localization	2	7	0.1974
GO:0050658	4	RNA transport	2	7	0.1974
GO:0051649	3	establishment of localization in cell	14	149	0.644
GO:0032940	4	secretion by cell	3	40	0.7687
GO:0046907	4	intracellular transport	11	110	0.5604
GO:0051704	2	multi-organism process	8	122	0.9187
GO:0007565	3	female pregnancy	2	21	0.6374
GO:0007566	4	embryo implantation	1	5	0.4391
GO:0060136	4	embryonic process involved in female pregnancy	1	7	0.5374
GO:0044419	3	interspecies interaction between organisms	1	14	0.7644
GO:0044403	4	symbiosis, encompassing mutualism through parasitism	1	12	0.7143
GO:0051701	4	interaction with host	1	10	0.6536
GO:0051707	3	response to other organism	5	81	0.9058
GO:0009615	4	response to virus	2	33	0.8444
GO:0009617	4	response to bacterium	3	57	0.9226
GO:0065007	2	biological regulation	113	1255	0.8984
GO:0050789	3	regulation of biological process	103	1150	0.898
GO:0002682	4	regulation of immune system process	11	161	0.9261
GO:0019222	4	regulation of metabolic process	38	530	0.9873
GO:0031341	4	regulation of cell killing	1	11	0.6854
GO:0032844	4	regulation of homeostatic process	4	32	0.4244
GO:0032879	4	regulation of localization	14	138	0.5368
GO:0040008	4	regulation of growth	8	77	0.5257
GO:0040012	4	regulation of locomotion	6	54	0.4773
GO:0048518	4	positive regulation of biological process	42	477	0.8279
GO:0048519	4	negative regulation of biological process	28	343	0.8855
GO:0048583	4	regulation of response to stimulus	12	145	0.7873
GO:0050792	4	regulation of viral reproduction	2	10	0.3034
GO:0050793	4	regulation of developmental process	19	284	0.9743
GO:0050794	4	regulation of cellular process	92	1077	0.9524
GO:0051239	4	regulation of multicellular organismal process	16	248	0.9751
GO:0065008	3	regulation of biological quality	34	394	0.8367
GO:0001505	4	regulation of neurotransmitter levels	4	14	0.0767
GO:0002026	4	regulation of the force of heart contraction	1	10	0.6536
GO:0008217	4	regulation of blood pressure	1	24	0.9102
GO:0008360	4	regulation of cell shape	1	10	0.6536
GO:0008361	4	regulation of cell size	6	39	0.2289
GO:0010817	4	regulation of hormone levels	1	48	0.9911
GO:0032535	4	regulation of cellular component size	2	30	0.8061
GO:0035150	4	regulation of tube size	1	22	0.8911
GO:0042592	4	homeostatic process	18	221	0.8422
GO:0050878	4	regulation of body fluid levels	1	51	0.9934
GO:0051235	4	maintenance of location	1	18	0.8398
GO:0065009	3	regulation of molecular function	11	159	0.9195
GO:0044092	4	negative regulation of molecular function	3	52	0.8916
GO:0044093	4	positive regulation of molecular function	6	106	0.9513
GO:0050790	4	regulation of catalytic activity	8	125	0.9297
GO:0051098	4	regulation of binding	3	48	0.8592
GO:0048518	2	positive regulation of biological process	42	477	0.8279
GO:0002684	3	positive regulation of immune system process	9	106	0.7398
GO:0002696	4	positive regulation of leukocyte activation	2	64	0.9868
GO:0002699	4	positive regulation of immune effector process	1	15	0.7861
GO:0050778	4	positive regulation of immune response	6	59	0.5574
GO:0009893	3	positive regulation of metabolic process	15	254	0.9892
GO:0009891	4	positive regulation of biosynthetic process	14	195	0.92
GO:0010604	4	positive regulation of macromolecule metabolic process	15	233	0.9722
GO:0031325	4	positive regulation of cellular metabolic process	15	248	0.9858
GO:0031343	3	positive regulation of cell killing	1	8	0.5799
GO:0001912	4	positive regulation of leukocyte mediated cytotoxicity	1	7	0.5374
GO:0032846	3	positive regulation of homeostatic process	1	9	0.6185
GO:0031652	4	positive regulation of heat generation	1	1	0.1753
GO:0040017	3	positive regulation of locomotion	2	16	0.5022
GO:0050921	4	positive regulation of chemotaxis	2	16	0.5022
GO:0045927	3	positive regulation of growth	2	31	0.8197
GO:0040018	4	positive regulation of multicellular organism growth	1	18	0.8398
GO:0048639	4	positive regulation of developmental growth	1	3	0.3198
GO:0048522	3	positive regulation of cellular process	33	423	0.9416
GO:0008284	4	positive regulation of cell proliferation	3	108	0.9983
GO:0010647	4	positive regulation of cell communication	10	99	0.55
GO:0010942	4	positive regulation of cell death	4	79	0.9534
GO:0031325	4	positive regulation of cellular metabolic process	15	248	0.9858
GO:0045597	4	positive regulation of cell differentiation	7	62	0.4504
GO:0045785	4	positive regulation of cell adhesion	2	16	0.5022
GO:0050867	4	positive regulation of cell activation	2	65	0.9879
GO:0051130	4	positive regulation of cellular component organization	3	43	0.8072
GO:0051272	4	positive regulation of cell motion	4	38	0.5468
GO:0051781	4	positive regulation of cell division	2	35	0.866
GO:0048524	3	positive regulation of viral reproduction	2	6	0.163
GO:0045070	4	positive regulation of viral genome replication	1	1	0.1753
GO:0050434	4	positive regulation of viral transcription	1	4	0.3823
GO:0048584	3	positive regulation of response to stimulus	9	91	0.5762
GO:0031349	4	positive regulation of defense response	2	32	0.8325
GO:0032103	4	positive regulation of response to external stimulus	3	32	0.6355
GO:0048520	4	positive regulation of behavior	2	17	0.5317
GO:0050778	4	positive regulation of immune response	6	59	0.5574
GO:0051050	3	positive regulation of transport	2	50	0.9584
GO:0032388	4	positive regulation of intracellular transport	2	15	0.4715
GO:0051222	4	positive regulation of protein transport	2	27	0.7596
GO:0051094	3	positive regulation of developmental process	9	147	0.9554
GO:0010942	4	positive regulation of cell death	4	79	0.9534
GO:0045597	4	positive regulation of cell differentiation	7	62	0.4504
GO:0048639	4	positive regulation of developmental growth	1	3	0.3198
GO:0051240	3	positive regulation of multicellular organismal process	3	92	0.9941
GO:0001819	4	positive regulation of cytokine production	1	38	0.9767
GO:0031652	4	positive regulation of heat generation	1	1	0.1753
GO:0040018	4	positive regulation of multicellular organism growth	1	18	0.8398
GO:0048519	2	negative regulation of biological process	28	343	0.8855
GO:0002683	3	negative regulation of immune system process	2	26	0.7421
GO:0002686	4	negative regulation of leukocyte migration	1	1	0.1753
GO:0002698	4	negative regulation of immune effector process	1	8	0.5799
GO:0050777	4	negative regulation of immune response	1	10	0.6536
GO:0009892	3	negative regulation of metabolic process	11	152	0.8924
GO:0009890	4	negative regulation of biosynthetic process	6	107	0.954
GO:0010605	4	negative regulation of macromolecule metabolic process	10	139	0.8873
GO:0031324	4	negative regulation of cellular metabolic process	11	149	0.8787
GO:0040013	3	negative regulation of locomotion	1	2	0.251
GO:0050922	4	negative regulation of chemotaxis	1	1	0.1753
GO:0045926	3	negative regulation of growth	3	17	0.2769
GO:0030308	4	negative regulation of cell growth	2	10	0.3034
GO:0048523	3	negative regulation of cellular process	23	300	0.9219
GO:0008285	4	negative regulation of cell proliferation	4	73	0.9317
GO:0010648	4	negative regulation of cell communication	5	36	0.3231
GO:0030308	4	negative regulation of cell growth	2	10	0.3034
GO:0031324	4	negative regulation of cellular metabolic process	11	149	0.8787
GO:0045596	4	negative regulation of cell differentiation	1	51	0.9934
GO:0045786	4	negative regulation of cell cycle	1	13	0.7406
GO:0051129	4	negative regulation of cellular component organization	3	26	0.5055
GO:0051271	4	negative regulation of cell motion	1	11	0.6854
GO:0060548	4	negative regulation of cell death	3	82	0.9873
GO:0048585	3	negative regulation of response to stimulus	3	26	0.5055
GO:0031348	4	negative regulation of defense response	1	9	0.6185
GO:0032102	4	negative regulation of response to external stimulus	1	14	0.7644
GO:0046627	4	negative regulation of insulin receptor signaling pathway	1	2	0.251
GO:0048521	4	negative regulation of behavior	1	2	0.251
GO:0050777	4	negative regulation of immune response	1	10	0.6536
GO:0051051	3	negative regulation of transport	3	27	0.5288
GO:0010829	4	negative regulation of glucose transport	1	3	0.3198
GO:0032387	4	negative regulation of intracellular transport	2	3	0.0699
GO:0051224	4	negative regulation of protein transport	2	11	0.3385
GO:0051093	3	negative regulation of developmental process	5	137	0.9974
GO:0016525	4	negative regulation of angiogenesis	2	10	0.3034
GO:0043069	4	negative regulation of programmed cell death	2	80	0.9966
GO:0045596	4	negative regulation of cell differentiation	1	51	0.9934
GO:0051241	3	negative regulation of multicellular organismal process	3	49	0.868
GO:0045822	4	negative regulation of heart contraction	1	8	0.5799
GO:0045906	4	negative regulation of vasoconstriction	1	1	0.1753
GO:0050819	4	negative regulation of coagulation	1	14	0.7644
GO:0050789	2	regulation of biological process	103	1150	0.898
GO:0002682	3	regulation of immune system process	11	161	0.9261
GO:0002683	4	negative regulation of immune system process	2	26	0.7421
GO:0002684	4	positive regulation of immune system process	9	106	0.7398
GO:0002685	4	regulation of leukocyte migration	1	10	0.6536
GO:0002694	4	regulation of leukocyte activation	2	72	0.9933
GO:0045637	4	regulation of myeloid cell differentiation	2	38	0.8932
GO:0050776	4	regulation of immune response	6	88	0.8729
GO:0070235	4	regulation of activation-induced cell death of T cells	1	3	0.3198
GO:0019222	3	regulation of metabolic process	38	530	0.9873
GO:0009889	4	regulation of biosynthetic process	24	397	0.9969
GO:0009892	4	negative regulation of metabolic process	11	152	0.8924
GO:0009893	4	positive regulation of metabolic process	15	254	0.9892
GO:0031323	4	regulation of cellular metabolic process	31	493	0.9978
GO:0060255	4	regulation of macromolecule metabolic process	36	489	0.9776
GO:0080090	4	regulation of primary metabolic process	32	478	0.9936
GO:0031341	3	regulation of cell killing	1	11	0.6854
GO:0001910	4	regulation of leukocyte mediated cytotoxicity	1	10	0.6536
GO:0031343	4	positive regulation of cell killing	1	8	0.5799
GO:0032844	3	regulation of homeostatic process	4	32	0.4244
GO:0031650	4	regulation of heat generation	1	1	0.1753
GO:0032846	4	positive regulation of homeostatic process	1	9	0.6185
GO:0045646	4	regulation of erythrocyte differentiation	2	14	0.4396
GO:0070235	4	regulation of activation-induced cell death of T cells	1	3	0.3198
GO:0032879	3	regulation of localization	14	138	0.5368
GO:0032880	4	regulation of protein localization	5	42	0.4358
GO:0051049	4	regulation of transport	8	90	0.6881
GO:0051270	4	regulation of cell motion	6	52	0.4441
GO:0060341	4	regulation of cellular localization	6	48	0.3766
GO:0040008	3	regulation of growth	8	77	0.5257
GO:0001558	4	regulation of cell growth	5	30	0.2149
GO:0040014	4	regulation of multicellular organism growth	1	35	0.9689
GO:0045926	4	negative regulation of growth	3	17	0.2769
GO:0045927	4	positive regulation of growth	2	31	0.8197
GO:0048638	4	regulation of developmental growth	1	4	0.3823
GO:0040012	3	regulation of locomotion	6	54	0.4773
GO:0030334	4	regulation of cell migration	6	49	0.3935
GO:0040013	4	negative regulation of locomotion	1	2	0.251
GO:0040017	4	positive regulation of locomotion	2	16	0.5022
GO:0050920	4	regulation of chemotaxis	3	17	0.2769
GO:0048518	3	positive regulation of biological process	42	477	0.8279
GO:0002684	4	positive regulation of immune system process	9	106	0.7398
GO:0009893	4	positive regulation of metabolic process	15	254	0.9892
GO:0031343	4	positive regulation of cell killing	1	8	0.5799
GO:0032846	4	positive regulation of homeostatic process	1	9	0.6185
GO:0040017	4	positive regulation of locomotion	2	16	0.5022
GO:0045927	4	positive regulation of growth	2	31	0.8197
GO:0048522	4	positive regulation of cellular process	33	423	0.9416
GO:0048524	4	positive regulation of viral reproduction	2	6	0.163
GO:0048584	4	positive regulation of response to stimulus	9	91	0.5762
GO:0051050	4	positive regulation of transport	2	50	0.9584
GO:0051094	4	positive regulation of developmental process	9	147	0.9554
GO:0051240	4	positive regulation of multicellular organismal process	3	92	0.9941
GO:0048519	3	negative regulation of biological process	28	343	0.8855
GO:0002683	4	negative regulation of immune system process	2	26	0.7421
GO:0009892	4	negative regulation of metabolic process	11	152	0.8924
GO:0040013	4	negative regulation of locomotion	1	2	0.251
GO:0045926	4	negative regulation of growth	3	17	0.2769
GO:0048523	4	negative regulation of cellular process	23	300	0.9219
GO:0048585	4	negative regulation of response to stimulus	3	26	0.5055
GO:0051051	4	negative regulation of transport	3	27	0.5288
GO:0051093	4	negative regulation of developmental process	5	137	0.9974
GO:0051241	4	negative regulation of multicellular organismal process	3	49	0.868
GO:0048583	3	regulation of response to stimulus	12	145	0.7873
GO:0031347	4	regulation of defense response	3	51	0.8842
GO:0032101	4	regulation of response to external stimulus	7	70	0.569
GO:0046626	4	regulation of insulin receptor signaling pathway	1	3	0.3198
GO:0048584	4	positive regulation of response to stimulus	9	91	0.5762
GO:0048585	4	negative regulation of response to stimulus	3	26	0.5055
GO:0050776	4	regulation of immune response	6	88	0.8729
GO:0050795	4	regulation of behavior	3	19	0.329
GO:0050792	3	regulation of viral reproduction	2	10	0.3034
GO:0045069	4	regulation of viral genome replication	1	5	0.4391
GO:0046782	4	regulation of viral transcription	1	5	0.4391
GO:0048524	4	positive regulation of viral reproduction	2	6	0.163
GO:0050793	3	regulation of developmental process	19	284	0.9743
GO:0010941	4	regulation of cell death	11	165	0.9379
GO:0022603	4	regulation of anatomical structure morphogenesis	5	63	0.7602
GO:0030278	4	regulation of ossification	1	28	0.9389
GO:0045595	4	regulation of cell differentiation	10	124	0.797
GO:0048634	4	regulation of muscle development	2	11	0.3385
GO:0048638	4	regulation of developmental growth	1	4	0.3823
GO:0051093	4	negative regulation of developmental process	5	137	0.9974
GO:0051094	4	positive regulation of developmental process	9	147	0.9554
GO:0051960	4	regulation of nervous system development	2	21	0.6374
GO:0050794	3	regulation of cellular process	92	1077	0.9524
GO:0001558	4	regulation of cell growth	5	30	0.2149
GO:0007165	4	signal transduction	43	582	0.9846
GO:0010646	4	regulation of cell communication	18	172	0.4817
GO:0010941	4	regulation of cell death	11	165	0.9379
GO:0030155	4	regulation of cell adhesion	2	34	0.8556
GO:0031323	4	regulation of cellular metabolic process	31	493	0.9978
GO:0032886	4	regulation of microtubule-based process	2	3	0.0699
GO:0032970	4	regulation of actin filament-based process	3	31	0.6156
GO:0042127	4	regulation of cell proliferation	10	197	0.9935
GO:0044087	4	regulation of cellular component biogenesis	4	44	0.6542
GO:0045454	4	cell redox homeostasis	6	19	0.023
GO:0045595	4	regulation of cell differentiation	10	124	0.797
GO:0048522	4	positive regulation of cellular process	33	423	0.9416
GO:0048523	4	negative regulation of cellular process	23	300	0.9219
GO:0050865	4	regulation of cell activation	2	75	0.9948
GO:0051128	4	regulation of cellular component organization	10	97	0.5258
GO:0051270	4	regulation of cell motion	6	52	0.4441
GO:0051302	4	regulation of cell division	2	35	0.866
GO:0051726	4	regulation of cell cycle	3	46	0.8401
GO:0060341	4	regulation of cellular localization	6	48	0.3766
GO:0051239	3	regulation of multicellular organismal process	16	248	0.9751
GO:0001817	4	regulation of cytokine production	3	71	0.9712
GO:0010717	4	regulation of epithelial to mesenchymal transition	1	6	0.4906
GO:0031650	4	regulation of heat generation	1	1	0.1753
GO:0034103	4	regulation of tissue remodeling	1	30	0.9496
GO:0040014	4	regulation of multicellular organism growth	1	35	0.9689
GO:0043416	4	regulation of skeletal muscle regeneration	1	2	0.251
GO:0044057	4	regulation of system process	4	42	0.6204
GO:0045637	4	regulation of myeloid cell differentiation	2	38	0.8932
GO:0045765	4	regulation of angiogenesis	2	23	0.6828
GO:0048634	4	regulation of muscle development	2	11	0.3385
GO:0050818	4	regulation of coagulation	1	25	0.9184
GO:0051240	4	positive regulation of multicellular organismal process	3	92	0.9941
GO:0051241	4	negative regulation of multicellular organismal process	3	49	0.868
GO:0051960	4	regulation of nervous system development	2	21	0.6374
