# Supplementary material for: Global Transcriptomic Profiling of Cardiac Hypertrophy and Fatty Heart Induced by Long-Term High-Energy Diet in Bama Miniature Pigs
Source: PLoS One. 2015 Jul 10;10(7):e0132420. doi: 10.1371/journal.pone.0132420 (PMC4498776; doi:10.1371/journal.pone.0132420)
Supplement: S2 Table — (XLS) [file pone.0132420.s002.xls]

## Sheet: Table S2
PathwayDB	Pathway Name	Hits	Total	Percent	Enrichment test pvalue	qvalue
Kegg	Acute myeloid leukemia	2	39	0.0513	0.272	0.0357
Kegg	Adherens junction	7	35	0.2	0.0001	0.0003
Kegg	Adipocytokine signaling pathway	6	55	0.1091	0.0041	0.0032
Kegg	Alanine. aspartate and glutamate metabolism - Sus scrofa (pig)	3	19	0.1579	0.0166	0.0068
Kegg	Aldosterone-regulated sodium reabsorption - Sus scrofa (pig)	1	24	0.0417	0.4677	0.0465
Kegg	Allograft rejection	3	34	0.0882	0.064	0.0157
Kegg	Alzheimer's disease	9	84	0.1071	0.0005	0.0012
Kegg	Amino sugar and nucleotide sugar metabolism - Sus scrofa (pig)	2	25	0.08	0.1447	0.0272
Kegg	Amyotrophic lateral sclerosis (ALS)	2	37	0.0541	0.2534	0.0356
Kegg	Antigen processing and presentation	7	64	0.1094	0.0019	0.0023
Kegg	Apoptosis	7	52	0.1346	0.0006	0.0012
Kegg	Arachidonic acid metabolism - Sus scrofa (pig)	4	39	0.1026	0.0219	0.0077
Kegg	Arginine and proline metabolism - Sus scrofa (pig)	4	38	0.1053	0.0202	0.0073
Kegg	Arrhythmogenic right ventricular cardiomyopathy (ARVC) - Sus scrofa (pig)	2	47	0.0426	0.3456	0.0375
Kegg	Asthma	1	50	0.02	0.7239	0.0635
Kegg	Autoimmune thyroid disease	3	45	0.0667	0.1171	0.0236
Kegg	Axon guidance	6	50	0.12	0.0026	0.0024
Kegg	B cell receptor signaling pathway	5	40	0.125	0.0051	0.0032
Kegg	Basal cell carcinoma	1	13	0.0769	0.2975	0.0361
Kegg	Basal transcription factors - Sus scrofa (pig)	2	14	0.1429	0.059	0.0148
Kegg	beta-Alanine metabolism - Sus scrofa (pig)	2	12	0.1667	0.0462	0.0126
Kegg	Biosynthesis of unsaturated fatty acids - Sus scrofa (pig)	1	16	0.0625	0.3487	0.0375
Kegg	Butanoate metabolism - Sus scrofa (pig)	2	16	0.125	0.0728	0.0165
Kegg	Calcium signaling pathway - Sus scrofa (pig)	6	79	0.0759	0.0195	0.0072
Kegg	Cardiac muscle contraction	4	53	0.0755	0.0535	0.0137
Kegg	Cell adhesion molecules (CAMs) - Sus scrofa (pig)	6	71	0.0845	0.0124	0.0055
Kegg	Cell cycle	3	57	0.0526	0.1879	0.03
Kegg	Chemokine signaling pathway	6	90	0.0667	0.0329	0.0092
Kegg	Chronic myeloid leukemia	2	39	0.0513	0.272	0.0357
Kegg	Citrate cycle (TCA cycle) - Sus scrofa (pig)	1	25	0.04	0.481	0.0471
Kegg	Colorectal cancer	2	31	0.0645	0.1981	0.0311
Kegg	Complement and coagulation cascades	7	65	0.1077	0.0021	0.0023
Kegg	Cysteine and methionine metabolism - Sus scrofa (pig)	1	27	0.037	0.5065	0.0489
Kegg	Cytokine-cytokine receptor interaction - Sus scrofa (pig)	6	142	0.0423	0.165	0.0289
Kegg	Cytosolic DNA-sensing pathway - Sus scrofa (pig)	3	48	0.0625	0.1338	0.0258
Kegg	Dilated cardiomyopathy - Sus scrofa (pig)	4	40	0.1	0.0236	0.0077
Kegg	Dorso-ventral axis formation - Sus scrofa (pig)	2	20	0.1	0.1031	0.0222
Kegg	Drug metabolism - cytochrome P450 - Sus scrofa (pig)	1	29	0.0345	0.5308	0.0506
Kegg	Drug metabolism - other enzymes - Sus scrofa (pig)	3	17	0.1765	0.0128	0.0055
Kegg	ECM-receptor interaction - Sus scrofa (pig)	5	43	0.1163	0.0067	0.0036
Kegg	Endocytosis - Sus scrofa (pig)	9	94	0.0957	0.0011	0.0017
Kegg	Endometrial cancer	1	22	0.0455	0.4402	0.0445
Kegg	ErbB signaling pathway - Sus scrofa (pig)	1	43	0.0233	0.6705	0.0596
Kegg	Fatty acid metabolism - Sus scrofa (pig)	2	33	0.0606	0.2164	0.0323
Kegg	Fc epsilon RI signaling pathway	1	36	0.0278	0.6068	0.0558
Kegg	Fc gamma R-mediated phagocytosis - Sus scrofa (pig)	2	32	0.0625	0.2073	0.0318
Kegg	Focal adhesion	13	79	0.1646	0	0
Kegg	Folate biosynthesis - Sus scrofa (pig)	1	7	0.1429	0.1827	0.03
Kegg	Fructose and mannose metabolism - Sus scrofa (pig)	1	13	0.0769	0.2975	0.0361
Kegg	Galactose metabolism - Sus scrofa (pig)	1	9	0.1111	0.2229	0.0323
Kegg	Gap junction	1	44	0.0227	0.6787	0.0599
Kegg	Glioma	2	30	0.0667	0.1891	0.03
Kegg	Glutathione metabolism - Sus scrofa (pig)	2	45	0.0444	0.3274	0.0375
Kegg	Glycerolipid metabolism - Sus scrofa (pig)	5	41	0.122	0.0056	0.0032
Kegg	Glycerophospholipid metabolism - Sus scrofa (pig)	2	29	0.069	0.18	0.03
Kegg	Glycine. serine and threonine metabolism - Sus scrofa (pig)	1	19	0.0526	0.3961	0.0409
Kegg	Glycolysis / Gluconeogenesis - Sus scrofa (pig)	2	40	0.05	0.2813	0.0357
Kegg	Glycosaminoglycan degradation - Sus scrofa (pig)	1	19	0.0526	0.3961	0.0409
Kegg	Glycosphingolipid biosynthesis - ganglio series - Sus scrofa (pig)	1	16	0.0625	0.3487	0.0375
Kegg	Glycosphingolipid biosynthesis - globo series - Sus scrofa (pig)	1	12	0.0833	0.2795	0.0357
Kegg	Glycosphingolipid biosynthesis - lacto and neolacto series - Sus scrofa (pig)	1	21	0.0476	0.4259	0.0433
Kegg	Glyoxylate and dicarboxylate metabolism - Sus scrofa (pig)	1	12	0.0833	0.2795	0.0357
Kegg	GnRH signaling pathway	3	51	0.0588	0.1512	0.028
Kegg	Graft-versus-host disease	4	57	0.0702	0.0655	0.0157
Kegg	Hedgehog signaling pathway - Sus scrofa (pig)	1	15	0.0667	0.332	0.0375
Kegg	Hematopoietic cell lineage	4	63	0.0635	0.0858	0.0188
Kegg	Homologous recombination - Sus scrofa (pig)	1	11	0.0909	0.2611	0.0357
Kegg	Huntington's disease	1	77	0.013	0.8604	0.075
Kegg	Hypertrophic cardiomyopathy (HCM) - Sus scrofa (pig)	4	43	0.093	0.0292	0.0085
Kegg	Inositol phosphate metabolism - Sus scrofa (pig)	1	33	0.0303	0.5759	0.0533
Kegg	Insulin signaling pathway	4	59	0.0678	0.072	0.0165
Kegg	Intestinal immune network for IgA production - Sus scrofa (pig)	2	48	0.0417	0.3547	0.0375
Kegg	Jak-STAT signaling pathway - Sus scrofa (pig)	2	82	0.0244	0.6221	0.056
Kegg	Keratan sulfate biosynthesis	1	6	0.1667	0.1618	0.0288
Kegg	Leishmania infection - Sus scrofa (pig)	2	63	0.0317	0.4837	0.0471
Kegg	Leukocyte transendothelial migration	7	71	0.0986	0.0033	0.0028
Kegg	Linoleic acid metabolism - Sus scrofa (pig)	1	30	0.0333	0.5425	0.0513
Kegg	Long-term depression	2	38	0.0526	0.2627	0.0357
Kegg	Long-term potentiation	4	24	0.1667	0.0049	0.0032
Kegg	Lysine degradation - Sus scrofa (pig)	1	16	0.0625	0.3487	0.0375
Kegg	Lysosome - Sus scrofa (pig)	8	65	0.1231	0.0005	0.0012
Kegg	MAPK signaling pathway - Sus scrofa (pig)	11	100	0.11	0.0001	0.0004
Kegg	Melanogenesis	2	43	0.0465	0.309	0.0365
Kegg	Melanoma	2	35	0.0571	0.2349	0.0333
Kegg	Metabolic pathways	42	447	0.094	0	0
Kegg	Metabolism of xenobiotics by cytochrome P450 - Sus scrofa (pig)	2	28	0.0714	0.1711	0.0296
Kegg	Methane metabolism - Sus scrofa (pig)	1	4	0.25	0.1185	0.0236
Kegg	mTOR signaling pathway - Sus scrofa (pig)	1	20	0.05	0.4112	0.0422
Kegg	Natural killer cell mediated cytotoxicity	6	79	0.0759	0.0195	0.0072
Kegg	Neuroactive ligand-receptor interaction - Sus scrofa (pig)	2	174	0.0115	0.9355	0.081
Kegg	Neurotrophin signaling pathway - Sus scrofa (pig)	6	57	0.1053	0.0048	0.0032
Kegg	N-Glycan biosynthesis - Sus scrofa (pig)	2	33	0.0606	0.2164	0.0323
Kegg	Nicotinate and nicotinamide metabolism - Sus scrofa (pig)	1	6	0.1667	0.1618	0.0288
Kegg	Nitrogen metabolism - Sus scrofa (pig)	4	19	0.2105	0.0023	0.0024
Kegg	NOD-like receptor signaling pathway - Sus scrofa (pig)	2	48	0.0417	0.3547	0.0375
Kegg	Notch signaling pathway - Sus scrofa (pig)	1	19	0.0526	0.3961	0.0409
Kegg	Nucleotide excision repair - Sus scrofa (pig)	1	7	0.1429	0.1827	0.03
Kegg	Olfactory transduction - Sus scrofa (pig)	1	172	0.0058	0.9874	0.0849
Kegg	One carbon pool by folate - Sus scrofa (pig)	1	14	0.0714	0.315	0.0365
Kegg	Oocyte meiosis - Sus scrofa (pig)	5	47	0.1064	0.0094	0.0045
Kegg	Other glycan degradation - Sus scrofa (pig)	1	11	0.0909	0.2611	0.0357
Kegg	Oxidative phosphorylation - Sus scrofa (pig)	2	73	0.0274	0.5603	0.0526
Kegg	p53 signaling pathway	2	47	0.0426	0.3456	0.0375
Kegg	Pancreatic cancer	3	45	0.0667	0.1171	0.0236
Kegg	Pantothenate and CoA biosynthesis - Sus scrofa (pig)	1	14	0.0714	0.315	0.0365
Kegg	Parkinson's disease	3	72	0.0417	0.287	0.0361
Kegg	Pathways in cancer	10	140	0.0714	0.0045	0.0032
Kegg	Pentose and glucuronate interconversions - Sus scrofa (pig)	1	12	0.0833	0.2795	0.0357
Kegg	Pentose phosphate pathway - Sus scrofa (pig)	1	13	0.0769	0.2975	0.0361
Kegg	Peroxisome - Sus scrofa (pig)	6	42	0.1429	0.0012	0.0017
Kegg	Phenylalanine metabolism - Sus scrofa (pig)	1	14	0.0714	0.315	0.0365
Kegg	Phosphatidylinositol signaling system - Sus scrofa (pig)	2	23	0.087	0.1277	0.025
Kegg	Porphyrin and chlorophyll metabolism - Sus scrofa (pig)	2	13	0.1538	0.0525	0.0137
Kegg	PPAR signaling pathway	5	65	0.0769	0.0304	0.0086
Kegg	Primary immunodeficiency	1	37	0.027	0.6166	0.0559
Kegg	Prion diseases - Sus scrofa (pig)	4	41	0.0976	0.0254	0.0081
Kegg	Progesterone-mediated oocyte maturation - Sus scrofa (pig)	1	40	0.025	0.6445	0.0577
Kegg	Propanoate metabolism - Sus scrofa (pig)	3	22	0.1364	0.0235	0.0077
Kegg	Prostate cancer	5	56	0.0893	0.0179	0.007
Kegg	Proteasome - Sus scrofa (pig)	1	37	0.027	0.6166	0.0559
Kegg	Protein export - Sus scrofa (pig)	1	9	0.1111	0.2229	0.0323
Kegg	Purine metabolism - Sus scrofa (pig)	4	53	0.0755	0.0535	0.0137
Kegg	Pyrimidine metabolism - Sus scrofa (pig)	5	30	0.1667	0.0017	0.0022
Kegg	Pyruvate metabolism - Sus scrofa (pig)	4	20	0.2	0.0027	0.0024
Kegg	Regulation of actin cytoskeleton	7	79	0.0886	0.0057	0.0032
Kegg	Regulation of autophagy - Sus scrofa (pig)	1	28	0.0357	0.5188	0.0498
Kegg	Renal cell carcinoma	2	34	0.0588	0.2257	0.0324
Kegg	Retinol metabolism - Sus scrofa (pig)	1	24	0.0417	0.4677	0.0465
Kegg	Riboflavin metabolism - Sus scrofa (pig)	1	7	0.1429	0.1827	0.03
Kegg	Ribosome - Sus scrofa (pig)	4	106	0.0377	0.2937	0.0361
Kegg	RIG-I-like receptor signaling pathway - Sus scrofa (pig)	3	44	0.0682	0.1118	0.0233
Kegg	RNA degradation - Sus scrofa (pig)	4	25	0.16	0.0055	0.0032
Kegg	RNA polymerase - Sus scrofa (pig)	1	8	0.125	0.203	0.0315
Kegg	Selenoamino acid metabolism - Sus scrofa (pig)	1	16	0.0625	0.3487	0.0375
Kegg	Small cell lung cancer	2	39	0.0513	0.272	0.0357
Kegg	SNARE interactions in vesicular transport - Sus scrofa (pig)	1	9	0.1111	0.2229	0.0323
Kegg	Spliceosome - Sus scrofa (pig)	5	64	0.0781	0.0288	0.0085
Kegg	Steroid biosynthesis - Sus scrofa (pig)	2	15	0.1333	0.0658	0.0157
Kegg	Steroid hormone biosynthesis - Sus scrofa (pig)	3	44	0.0682	0.1118	0.0233
Kegg	Systemic lupus erythematosus	7	86	0.0814	0.0086	0.0043
Kegg	T cell receptor signaling pathway	5	63	0.0794	0.0272	0.0084
Kegg	TGF-beta signaling pathway - Sus scrofa (pig)	5	55	0.0909	0.0167	0.0068
Kegg	Thyroid cancer	1	32	0.0313	0.565	0.0527
Kegg	Tight junction	4	43	0.093	0.0292	0.0085
Kegg	Toll-like receptor signaling pathway	3	74	0.0405	0.3006	0.0361
Kegg	Type I diabetes mellitus	4	40	0.1	0.0236	0.0077
Kegg	Tyrosine metabolism - Sus scrofa (pig)	1	15	0.0667	0.332	0.0375
Kegg	Ubiquinone and other terpenoid-quinone biosynthesis - Sus scrofa (pig)	1	5	0.2	0.1404	0.0267
Kegg	Ubiquitin mediated proteolysis - Sus scrofa (pig)	5	49	0.102	0.0109	0.005
Kegg	Valine. leucine and isoleucine degradation - Sus scrofa (pig)	2	26	0.0769	0.1534	0.028
Kegg	Vascular smooth muscle contraction	2	63	0.0317	0.4837	0.0471
Kegg	Vasopressin-regulated water reabsorption - Sus scrofa (pig)	2	17	0.1176	0.0801	0.0178
Kegg	VEGF signaling pathway - Sus scrofa (pig)	2	30	0.0667	0.1891	0.03
Kegg	Viral myocarditis - Sus scrofa (pig)	5	46	0.1087	0.0086	0.0043
Kegg	Wnt signaling pathway - Sus scrofa (pig)	4	58	0.069	0.0687	0.0161
