# Supplementary material for: Global Transcriptomic Profiling of Cardiac Hypertrophy and Fatty Heart Induced by Long-Term High-Energy Diet in Bama Miniature Pigs
Source: PLoS One. 2015 Jul 10;10(7):e0132420. doi: 10.1371/journal.pone.0132420 (PMC4498776; doi:10.1371/journal.pone.0132420)
Supplement: S3 Table — (XLS) [file pone.0132420.s003.xls]

## Sheet: S3
GeneID-pig	Gene Symbol	PathwayID	Pathwayname	Pathway Enrichment test pvalue	P values	foldchange (HFHSD/control)	Description
Focal adhesion
100101551	COL6A3	ssc04510	Focal adhesion	<0.0001	0.00815796	0.497003	collagen, type VI, alpha 3
397175	COLL11A1	ssc04510	Focal adhesion	<0.0001	0.00145673	3.06471	collagen type XI alpha 1
791125	FYN	ssc04510	Focal adhesion	<0.0001	0.0109943	1.90339	FYN oncogene related to SRC, FGR, YES
397350	IGF1R	ssc04510	Focal adhesion	<0.0001	0.0103488	0.639522	insulin-like growth factor 1 receptor
100155091	ITGA5	ssc04510	Focal adhesion	<0.0001	0.025114	0.488836	integrin, alpha 5
100155108	THBS3	ssc04510	Focal adhesion	<0.0001	0.002132	0.557717	thrombospondin 3
MAPK signaling pathway
493184	HSP27	ssc04010	MAPK signaling pathway - Sus scrofa (pig)	0.0001	0.00778475	0.607232	heat shock 27kDa protein 1
397122	IL1B	ssc04010	MAPK signaling pathway - Sus scrofa (pig)	0.0001	0.0045743	0.438538	interleukin 1, beta
100152046	RPS6KA5	ssc04010	MAPK signaling pathway - Sus scrofa (pig)	0.0001	0.00649415	2.33711	ribosomal protein S6 kinase, 90kDa, polypeptide 5
Heart disease
100155091	ITGA5	ssc05410	Hypertrophic cardiomyopathy (HCM) - Sus scrofa (pig)	0.0292	0.025114	0.488836	integrin, alpha 5
397608	TPM4	ssc05410	Hypertrophic cardiomyopathy (HCM) - Sus scrofa (pig)	0.0292	0.0327215	0.632779	tropomyosin 4
Energy metabolism
100156681	ATP6V1D	ssc00190	Oxidative phosphorylation - Sus scrofa (pig)	0.5603	0.000878768	0.624804	ATPase, H+ transporting, lysosomal 34kDa, V1 subunit D
414425	EPHX2	ssc00590	Arachidonic acid metabolism - Sus scrofa (pig)	0.0219	0.0131332	0.551789	epoxide hydrolase 2, cytoplasmic
100233170	AGK	ssc00561	Glycerolipid metabolism - Sus scrofa (pig)	0.0056	0.0208035	0.65548	acylglycerol kinase
100152836	AGPAT6	ssc00561	Glycerolipid metabolism - Sus scrofa (pig)	0.0056	0.0204901	0.479234	1-acylglycerol-3-phosphate O-acyltransferase 6
100170845	LPIN1	ssc00561	Glycerolipid metabolism - Sus scrofa (pig)	0.0056	0.00358893	0.280455	lipin 1
397500	ABAT	ssc00650	Butanoate metabolism - Sus scrofa (pig)	0.0728	2.43e-05	6.37903	4-aminobutyrate aminotransferase
397538	ME1	ssc00620	Pyruvate metabolism - Sus scrofa (pig)	0.0027	0.0192279	1.96006	malic enzyme 1, NADP(+)-dependent, cytosolic
Inflammation
100153386	SBAB-591C4.1	ssc04612	Antigen processing and presentation	0.0019	0.00172406	2.30264	MHC class II histocompatibility antigen SLA-DRB1
780427	CD81	ssc04662	B cell receptor signaling pathway	0.0051	0.00840908	0.659932	CD81 molecule
100155165	PIK3AP1	ssc04662	B cell receptor signaling pathway	0.0051	0.0460883	1.6633	phosphoinositide-3-kinase adaptor protein 1
791125	FYN	ssc04660	T cell receptor signaling pathway	0.0272	0.0109943	1.90339	FYN oncogene related to SRC, FGR, YES
494460	CXCL12	ssc04670	Leukocyte transendothelial migration	0.0033	0.00143726	2.61592	chemokine (C-X-C motif) ligand 12
396925	VCAM1	ssc04670	Leukocyte transendothelial migration	0.0033	0.0116678	1.73428	vascular cell adhesion molecule 1
Nerve conduction
791125	FYN	ssc04360	Axon guidance	0.0026	0.0109943	1.90339	FYN oncogene related to SRC, FGR, YES
100157504	LOC100157504	ssc04360	Axon guidance	0.0026	0.00146789	1.66899	sema domain, transmembrane domain (TM), and cytoplasmic domain, (semaphorin) 6D
100152046	RPS6KA5	ssc04722	Neurotrophin signaling pathway - Sus scrofa (pig)	0.0048	0.00649415	2.33711	ribosomal protein S6 kinase, 90kDa, polypeptide 5
Apoptosis
397122	IL1B	ssc04210	Apoptosis	0.0006	0.0045743	0.438538	interleukin 1, beta
100156777	LOC100156777	ssc04210	Apoptosis	0.0006	0.0265077	1.5127	caspase 7
406191	TNFSF10	ssc04210	Apoptosis	0.0006	0.000613244	1.66462	tumor necrosis factor (ligand) superfamily, member 10
Cytokine
397013	PPARGC-1	ssc04920	Adipocytokine signaling pathway	0.0041	0.0281741	0.620705	peroxisome proliferator activated receptor gamma, coactivator 1 alpha
733648	STAT3	ssc04920	Adipocytokine signaling pathway	0.0041	0.0235971	0.589874	signal transducer and activator of transcription 3
494460	CXCL12	ssc04060	Cytokine-cytokine receptor interaction - Sus scrofa (pig)	0.165	0.00143726	2.61592	chemokine (C-X-C motif) ligand 12
397122	IL1B	ssc04060	Cytokine-cytokine receptor interaction - Sus scrofa (pig)	0.165	0.0045743	0.438538	interleukin 1, beta
406191	TNFSF10	ssc04060	Cytokine-cytokine receptor interaction - Sus scrofa (pig)	0.165	0.000613244	1.66462	tumor necrosis factor (ligand) superfamily, member 10
100153386	SBAB-591C4.1	ssc04514	Cell adhesion molecules (CAMs) - Sus scrofa (pig)	0.0124	0.00172406	2.30264	MHC class II histocompatibility antigen SLA-DRB1
396925	VCAM1	ssc04514	Cell adhesion molecules (CAMs) - Sus scrofa (pig)	0.0124	0.0116678	1.73428	vascular cell adhesion molecule 1
733648	STAT3	ssc04062	Chemokine signaling pathway	0.0329	0.0235971	0.589874	signal transducer and activator of transcription 3
Others
100135661	SCD5	ssc03320	PPAR signaling pathway	0.0304	0.00997977	1.80207	stearoyl-CoA desaturase 5
100155108	THBS3	ssc04350	TGF-beta signaling pathway - Sus scrofa (pig)	0.0167	0.002132	0.557717	thrombospondin 3
396875	SERCA2	ssc04020	Calcium signaling pathway - Sus scrofa (pig)	0.0195	0.0128855	0.65493	ATPase, Ca++ transporting, cardiac muscle, slow twitch 2
414905	TNNC2	ssc04020	Calcium signaling pathway - Sus scrofa (pig)	0.0195	0.0276019	0.552634	troponin C type 2 (fast)
100156938	TRPC1	ssc04020	Calcium signaling pathway - Sus scrofa (pig)	0.0195	0.00666977	1.70016	transient receptor potential cation channel, subfamily C, member 1
396969	CTSH	ssc04142	Lysosome - Sus scrofa (pig)	0.0005	0.000622676	0.328533	cathepsin H
100155254	ENTPD4	ssc04142	Lysosome - Sus scrofa (pig)	0.0005	0.00917769	0.595259	ectonucleoside triphosphate diphosphohydrolase 4
397013	PPARGC-1	ssc04910	Insulin signaling pathway	0.072	0.0281741	0.620705	peroxisome proliferator activated receptor gamma, coactivator 1 alpha
396667	PTPN1	ssc04910	Insulin signaling pathway	0.072	0.0133038	0.65689	protein tyrosine phosphatase, non-receptor type 1
100154873	CA2	ssc00910	Nitrogen metabolism - Sus scrofa (pig)	0.0023	0.013721	3.49194	carbonic anhydrase II
100153371	LOC100153371	ssc00910	Nitrogen metabolism - Sus scrofa (pig)	0.0023	0.0086395	1.69256	carbonic anhydrase XIV
397403	GPX1	ssc00480	Glutathione metabolism - Sus scrofa (pig)	0.3274	0.000950554	0.57245	glutathione peroxidase 1
396598	GPX3	ssc00480	Glutathione metabolism - Sus scrofa (pig)	0.3274	6.85e-05	0.384744	glutathione peroxidase 3
100037287	DDO	ssc04146	Peroxisome - Sus scrofa (pig)	0.0012	0.000378569	1.65254	D-aspartate oxidase
