# Supplementary material for: Global Transcriptomic Profiling of Cardiac Hypertrophy and Fatty Heart Induced by Long-Term High-Energy Diet in Bama Miniature Pigs
Source: PLoS One. 2015 Jul 10;10(7):e0132420. doi: 10.1371/journal.pone.0132420 (PMC4498776; doi:10.1371/journal.pone.0132420)
Supplement: S4 Table — (XLS) [file pone.0132420.s004.xls]

## Sheet: Sheet1
Probe_Set_ID	pvalues	foldchange	s120_NS	s126_2_NS	s138_2_NS	s140_2_NS	s144_NS	s146_NS	s120_call	s126_2_call	s138_2_call	s140_2_call	s144_call	s146_call	s157_NS	s159_NS	s161_NS	s157_call	s159_call	s161_call	Gene_Symbol	Entrez_Gene	Gene_Ontology_Biological_Process	Gene_Ontology_Cellular_Component	Gene_Ontology_Molecular_Function	Alignments	AGI	Annotation_Date	Annotation_Description	Annotation_Notes	Annotation_Transcript_Cluster	Archival_UniGene_Cluster	Chromosomal_Location	Chromosome_End_Index.Avadis.	Chromosome_Number.Avadis.	Chromosome_Percentage_Identity.Avadis.	Chromosome_Start_Index.Avadis.	Chromosome_Strand.Avadis.	EC	Ensembl	FlyBase	Gene_Title	GeneChip_Array	Genome_Version	GO.Avadis.	InterPro	MGI_Name	OMIM	Pathway
SscAffx.25.1.S1_at	0.767916	1.02767	15.4765	15.5219	15.6804	15.7652	15.4739	15.5584	P	P	P	P	P	P	15.4384	15.8112	15.3388	P	P	P	ATP6	808506	0006200 // ATP catabolic process // inferred from electronic annotation///0006754 // ATP biosynthetic process // inferred from electronic annotation///0006810 // transport // inferred from electronic annotation///0006811 // ion transport // inferred from electronic annotation///0015986 // ATP synthesis coupled proton transport // inferred from electronic annotation///0015992 // proton transport /…	0005739 // mitochondrion // inferred from electronic annotation///0005743 // mitochondrial inner membrane // inferred from electronic annotation///0005753 // mitochondrial proton-transporting ATP synthase complex // inferred from electronic annotation///0005753 // mitochondrial proton-transporting ATP synthase complex // inferred from sequence or structural similarity///0016020 // membrane // inf…	0015078 // hydrogen ion transmembrane transporter activity // inferred from electronic annotation///0016887 // ATPase activity // inferred from electronic annotation	chrM:7943-8624 (+) // 100.0 //	NA	41211	This probe set was annotated using the Matching Probes based pipeline to a Entrez Gene identifier using 1 transcripts. // false // Matching Probes // A	AF190812 // gb // 8 // Cross Hyb Matching Probes///AF250315 // gb // 1 // Cross Hyb Matching Probes///AK391931 // gb_htc // 8 // Cross Hyb Matching Probes	ENSSSCT00000019676(11)			8624	chrM	100	7943	+		ENSSSCG00000018081	NA	ATP synthase F0 subunit 6	Porcine Array	NA	GO:0006200|GO:0006754|GO:0006810|GO:0006811|GO:0015986|GO:0015992|GO:0005739|GO:0005743|GO:0005753|GO:0005753|GO:0016020|GO:0016021|GO:0045263|GO:0015078|GO:0016887	IPR000568 // ATPase, F0 complex, subunit A // 2.6E-58	NA	NA	NA
SscAffx.26.1.S1_at	0.714931	1.04065	15.1337	15.1737	15.4049	15.4582	15.0162	15.1984	P	P	P	P	P	P	15.1143	15.4359	14.9521	P	P	P	ND4	808510	0006120 // mitochondrial electron transport, NADH to ubiquinone // inferred from electronic annotation///0022900 // electron transport chain // inferred from electronic annotation///0042773 // ATP synthesis coupled electron transport // inferred from electronic annotation///0055114 // oxidation-reduction process // inferred from electronic annotation	0005739 // mitochondrion // inferred from electronic annotation///0005747 // mitochondrial respiratory chain complex I // inferred from electronic annotation///0016020 // membrane // inferred from electronic annotation///0016021 // integral to membrane // inferred from electronic annotation///0031966 // mitochondrial membrane // inferred from electronic annotation///0070469 // respiratory chain /…	0008137 // NADH dehydrogenase (ubiquinone) activity // inferred from electronic annotation///0016491 // oxidoreductase activity // inferred from electronic annotation	chrM:10182-11560 (+) // 99.78 //	NA	41211	This probe set was annotated using the Matching Probes based pipeline to a Entrez Gene identifier using 1 transcripts. // false // Matching Probes // A		ENSSSCT00000019682(11)			11560	chrM	99.78	10182	+		ENSSSCG00000018087	NA	NADH dehydrogenase subunit 4	Porcine Array	NA	GO:0006120|GO:0022900|GO:0042773|GO:0055114|GO:0005739|GO:0005747|GO:0016020|GO:0016021|GO:0031966|GO:0070469|GO:0008137|GO:0016491	IPR000260 // NADH:ubiquinone oxidoreductase, chain 4, N-terminal // 2.6E-34///IPR001750 // NADH:ubiquinone/plastoquinone oxidoreductase // 2.9E-76	NA	NA	NA
SscAffx.27.1.S1_at	0.724534	1.03413	15.0657	15.1496	15.2588	15.4224	15.0165	15.146	P	P	P	P	P	P	15.087	15.3512	14.9337	P	P	P	COX3	808507	0019646 // aerobic electron transport chain // inferred from electronic annotation///0022904 // respiratory electron transport chain // inferred from electronic annotation	0005739 // mitochondrion // inferred from electronic annotation///0005743 // mitochondrial inner membrane // inferred from electronic annotation///0016020 // membrane // inferred from electronic annotation///0016021 // integral to membrane // inferred from electronic annotation	0004129 // cytochrome-c oxidase activity // inferred from electronic annotation///0015002 // heme-copper terminal oxidase activity // inferred from electronic annotation	chrM:8623-9407 (+) // 100.0 //	NA	41211	This probe set was annotated using the Matching Probes based pipeline to a Entrez Gene identifier using 1 transcripts. // false // Matching Probes // A	AK397735 // gb_htc // 1 // Cross Hyb Matching Probes	ENSSSCT00000019677(11)			9407	chrM	100	8623	+		ENSSSCG00000018082	NA	cytochrome c oxidase subunit III	Porcine Array	NA	GO:0019646|GO:0022904|GO:0005739|GO:0005743|GO:0016020|GO:0016021|GO:0004129|GO:0015002	IPR000298 // Cytochrome c oxidase, subunit III // 1.9E-132	NA	NA	NA
SscAffx.28.1.S1_at	0.880736	1.00947	15.335	15.429	15.5279	15.6266	15.3995	15.4553	P	P	P	P	P	P	15.3783	15.6245	15.3351	P	P	P	ND5	808511	0022900 // electron transport chain // inferred from electronic annotation///0042773 // ATP synthesis coupled electron transport // inferred from electronic annotation///0055114 // oxidation-reduction process // inferred from electronic annotation	0005739 // mitochondrion // inferred from electronic annotation///0005743 // mitochondrial inner membrane // inferred from electronic annotation///0005747 // mitochondrial respiratory chain complex I // inferred from electronic annotation///0016020 // membrane // inferred from electronic annotation///0016021 // integral to membrane // inferred from electronic annotation///0070469 // respiratory c…	0008137 // NADH dehydrogenase (ubiquinone) activity // inferred from electronic annotation///0016491 // oxidoreductase activity // inferred from electronic annotation	chrM:11758-13579 (+) // 99.73 //	NA	41211	This probe set was annotated using the Matching Probes based pipeline to a Entrez Gene identifier using 1 transcripts. // false // Matching Probes // A	AK343891 // gb_htc // 2 // Cross Hyb Matching Probes///AK344196 // gb_htc // 2 // Cross Hyb Matching Probes///AK394599 // gb_htc // 3 // Cross Hyb Matching Probes///AK399664 // gb_htc // 10 // Negative Strand Matching Probes	ENSSSCT00000019686(11)			13579	chrM	99.73	11758	+		ENSSSCG00000018091	NA	NADH dehydrogenase subunit 5	Porcine Array	NA	GO:0022900|GO:0042773|GO:0055114|GO:0005739|GO:0005743|GO:0005747|GO:0016020|GO:0016021|GO:0070469|GO:0008137|GO:0016491	IPR001516 // NADH:ubiquinone oxidoreductase, chain 5/L, N-terminal // 2.6E-27///IPR001750 // NADH:ubiquinone/plastoquinone oxidoreductase // 1.6E-89///IPR010934 // NADH dehydrogenase subunit 5, C-terminal // 7.6E-56	NA	NA	NA
SscAffx.29.1.S1_at	0.00535204	1.08236	15.3714	15.4044	15.3201	15.4911	15.347	15.4031	P	P	P	P	P	P	15.257	15.266	15.3056	P	P	P	ND3	808508	0022900 // electron transport chain // inferred from electronic annotation///0055114 // oxidation-reduction process // inferred from electronic annotation	0005739 // mitochondrion // inferred from electronic annotation///0005747 // mitochondrial respiratory chain complex I // inferred from electronic annotation///0016020 // membrane // inferred from electronic annotation///0016021 // integral to membrane // inferred from electronic annotation///0031966 // mitochondrial membrane // inferred from electronic annotation///0070469 // respiratory chain /…	0008137 // NADH dehydrogenase (ubiquinone) activity // inferred from electronic annotation///0016491 // oxidoreductase activity // inferred from electronic annotation	chrM:9476-9822 (+) // 100.0 //	NA	41211	This probe set was annotated using the Matching Probes based pipeline to a Entrez Gene identifier using 1 transcripts. // false // Matching Probes // A	AK391734 // gb_htc // 6 // Cross Hyb Matching Probes///AK344285 // gb_htc // 10 // Negative Strand Matching Probes	ENSSSCT00000019679(11)			9822	chrM	100	9476	+		ENSSSCG00000018084	NA	NADH dehydrogenase subunit 3	Porcine Array	NA	GO:0022900|GO:0055114|GO:0005739|GO:0005747|GO:0016020|GO:0016021|GO:0031966|GO:0070469|GO:0008137|GO:0016491	IPR000440 // NADH:ubiquinone/plastoquinone oxidoreductase, chain 3 // 8.1E-35	NA	NA	NA
SscAffx.30.1.S1_at	0.573125	1.0528	14.9508	14.8779	15.2509	15.1711	14.8804	15.0037	P	P	P	P	P	P	14.9055	15.1427	14.7957	P	P	P	ND1	808501	0022900 // electron transport chain // inferred from electronic annotation///0055114 // oxidation-reduction process // inferred from electronic annotation	0005739 // mitochondrion // inferred from electronic annotation///0005743 // mitochondrial inner membrane // inferred from electronic annotation///0005747 // mitochondrial respiratory chain complex I // inferred from electronic annotation///0016020 // membrane // inferred from electronic annotation///0016021 // integral to membrane // inferred from electronic annotation///0031966 // mitochondrial…	0008137 // NADH dehydrogenase (ubiquinone) activity // inferred from electronic annotation///0016491 // oxidoreductase activity // inferred from electronic annotation	chrM:2746-3702 (+) // 99.37 //	NA	41211	This probe set was annotated using the Matching Probes based pipeline to a Entrez Gene identifier using 1 transcripts. // false // Matching Probes // A	AK391823 // gb_htc // 6 // Cross Hyb Matching Probes	ENSSSCT00000019660(11)			3702	chrM	99.37	2746	+		ENSSSCG00000018065	NA	NADH dehydrogenase subunit 1	Porcine Array	NA	GO:0022900|GO:0055114|GO:0005739|GO:0005743|GO:0005747|GO:0016020|GO:0016021|GO:0031966|GO:0070469|GO:0008137|GO:0016491	IPR001694 // NADH:ubiquinone oxidoreductase, subunit 1/F420H2 oxidoreductase subunit H // 1.1E-144	NA	NA	NA
SscAffx.31.1.S1_at	0.377189	0.871008	9.0863	8.68326	9.32897	9.18241	8.44632	8.38783	P	P	P	P	P	P	8.81895	9.02012	9.39324	P	P	P	ND6	808512	0022900 // electron transport chain // inferred from electronic annotation///0055114 // oxidation-reduction process // inferred from electronic annotation	0005739 // mitochondrion // inferred from electronic annotation///0016020 // membrane // inferred from electronic annotation///0016021 // integral to membrane // inferred from electronic annotation///0031966 // mitochondrial membrane // inferred from electronic annotation///0070469 // respiratory chain // inferred from electronic annotation	0008137 // NADH dehydrogenase (ubiquinone) activity // inferred from electronic annotation///0016491 // oxidoreductase activity // inferred from electronic annotation	chrM:13562-14090 (-) // 100.0 //	NA	41211	This probe set was annotated using the Matching Probes based pipeline to a Entrez Gene identifier using 1 transcripts. // false // Matching Probes // A	AK230743 // gb_htc // 11 // Negative Strand Matching Probes	ENSSSCT00000019687(11)			14090	chrM	100	13562	-		ENSSSCG00000018092	NA	NADH dehydrogenase subunit 6	Porcine Array	NA	GO:0022900|GO:0055114|GO:0005739|GO:0016020|GO:0016021|GO:0031966|GO:0070469|GO:0008137|GO:0016491	IPR001457 // NADH:ubiquinone/plastoquinone oxidoreductase, chain 6 // 1.1E-22	NA	NA	NA
SscAffx.32.1.S1_at	0.841679	0.997696	14.8395	14.9586	14.3726	14.502	14.9332	15.0221	P	P	P	P	P	P	14.7894	14.7735	14.8206	P	P	P	ND4L	808509	0042773 // ATP synthesis coupled electron transport // inferred from electronic annotation///0055114 // oxidation-reduction process // inferred from electronic annotation		0016651 // oxidoreductase activity, acting on NADH or NADPH // inferred from electronic annotation	chrM:9892-10189 (+) // 100.0 //	NA	41211	This probe set was annotated using the Matching Probes based pipeline to a Entrez Gene identifier using 1 transcripts. // false // Matching Probes // A	AK392709 // gb_htc // 6 // Cross Hyb Matching Probes///AK344285 // gb_htc // 11 // Negative Strand Matching Probes	ENSSSCT00000019681(11)			10189	chrM	100	9892	+		ENSSSCG00000018086	NA	NADH dehydrogenase subunit 4L	Porcine Array	NA	GO:0042773|GO:0055114|GO:0016651	IPR001133 // NADH-ubiquinone oxidoreductase chain 4L/K // 1.5E-33	NA	NA	NA
SscAffx.33.1.S1_at	0.292975	1.08243	15.2951	15.3715	15.557	15.5351	15.3072	15.3476	P	P	P	P	P	P	15.1782	15.4432	15.2407	P	P	P	ND2	808502	0006120 // mitochondrial electron transport, NADH to ubiquinone // inferred from electronic annotation///0022900 // electron transport chain // inferred from electronic annotation///0042773 // ATP synthesis coupled electron transport // inferred from electronic annotation///0055114 // oxidation-reduction process // inferred from electronic annotation	0005739 // mitochondrion // inferred from electronic annotation///0005743 // mitochondrial inner membrane // inferred from electronic annotation///0016020 // membrane // inferred from electronic annotation///0016021 // integral to membrane // inferred from electronic annotation///0070469 // respiratory chain // inferred from electronic annotation	0008137 // NADH dehydrogenase (ubiquinone) activity // inferred from electronic annotation///0016491 // oxidoreductase activity // inferred from electronic annotation	chrM:3910-4954 (+) // 100.0 //	NA	41211	This probe set was annotated using the Matching Probes based pipeline to a Entrez Gene identifier using 1 transcripts. // false // Matching Probes // A	AK392713 // gb_htc // 8 // Cross Hyb Matching Probes	ENSSSCT00000019664(11)			4954	chrM	100	3910	+		ENSSSCG00000018069	NA	NADH dehydrogenase subunit 2	Porcine Array	NA	GO:0006120|GO:0022900|GO:0042773|GO:0055114|GO:0005739|GO:0005743|GO:0016020|GO:0016021|GO:0070469|GO:0008137|GO:0016491	IPR001750 // NADH:ubiquinone/plastoquinone oxidoreductase // 5.7E-63///IPR010933 // NADH dehydrogenase subunit 2, C-terminal // 3.1E-21	NA	NA	NA
SscAffx.34.1.S1_at	0.823411	1.01825	15.0103	15.033	15.2718	15.3017	15.0758	15.0725	P	P	P	P	P	P	15.0346	15.3184	14.9376	P	P	P	CYTB	808513	0022900 // electron transport chain // inferred from electronic annotation///0022904 // respiratory electron transport chain // inferred from electronic annotation	0005624 // membrane fraction // inferred from electronic annotation///0005739 // mitochondrion // inferred from electronic annotation///0016020 // membrane // inferred from electronic annotation///0016021 // integral to membrane // inferred from electronic annotation///0070469 // respiratory chain // inferred from electronic annotation	0009055 // electron carrier activity // inferred from electronic annotation///0016491 // oxidoreductase activity // inferred from electronic annotation///0046872 // metal ion binding // inferred from electronic annotation	chrM:14163-15303 (+) // 99.74 //	NA	41211	This probe set was annotated using the Matching Probes based pipeline to a Entrez Gene identifier using 1 transcripts. // false // Matching Probes // A	AK344285 // gb_htc // 6 // Cross Hyb Matching Probes///AK399531 // gb_htc // 10 // Negative Strand Matching Probes	ENSSSCT00000019689(11)			15303	chrM	99.74	14163	+		ENSSSCG00000018094	NA	cytochrome b	Porcine Array	NA	GO:0022900|GO:0022904|GO:0005624|GO:0005739|GO:0016020|GO:0016021|GO:0070469|GO:0009055|GO:0016491|GO:0046872	IPR005798 // Cytochrome b/b6, C-terminal // 1.5E-46///IPR016174 // Di-haem cytochrome, transmembrane // 2.0E-21	NA	NA	NA
SscAffx.35.1.S1_at	0.654842	1.04039	14.9267	14.9826	15.1608	15.2741	14.8752	15.0212	P	P	P	P	P	P	14.9115	15.1825	14.853	P	P	P	COX1	808503	0006119 // oxidative phosphorylation // inferred from electronic annotation///0009060 // aerobic respiration // inferred from electronic annotation///0022900 // electron transport chain // inferred from electronic annotation///0055114 // oxidation-reduction process // inferred from electronic annotation	0005739 // mitochondrion // inferred from electronic annotation///0005743 // mitochondrial inner membrane // inferred from electronic annotation///0016020 // membrane // inferred from electronic annotation///0016021 // integral to membrane // inferred from electronic annotation///0070469 // respiratory chain // inferred from electronic annotation	0004129 // cytochrome-c oxidase activity // inferred from electronic annotation///0005506 // iron ion binding // inferred from electronic annotation///0009055 // electron carrier activity // inferred from electronic annotation///0016491 // oxidoreductase activity // inferred from electronic annotation///0020037 // heme binding // inferred from electronic annotation///0046872 // metal ion binding …	chrM:5334-6879 (+) // 100.0 //	NA	41211	This probe set was annotated using the Matching Probes based pipeline to a Entrez Gene identifier using 1 transcripts. // false // Matching Probes // A	AK344411 // gb_htc // 11 // Negative Strand Matching Probes	ENSSSCT00000019670(11)			6879	chrM	100	5334	+		ENSSSCG00000018075	NA	cytochrome c oxidase subunit I	Porcine Array	NA	GO:0006119|GO:0009060|GO:0022900|GO:0055114|GO:0005739|GO:0005743|GO:0016020|GO:0016021|GO:0070469|GO:0004129|GO:0005506|GO:0009055|GO:0016491|GO:0020037|GO:0046872	IPR000883 // Cytochrome c oxidase, subunit I // 7.7E-174	NA	NA	NA
SscAffx.36.1.S1_at	0.754665	1.03395	15.2213	15.2178	15.5282	15.5093	15.1199	15.3346	P	P	P	P	P	P	15.2538	15.5211	15.0281	P	P	P	COX2	808504	0022900 // electron transport chain // inferred from electronic annotation///0022904 // respiratory electron transport chain // inferred from electronic annotation	0005739 // mitochondrion // inferred from electronic annotation///0005743 // mitochondrial inner membrane // inferred from electronic annotation///0016020 // membrane // inferred from electronic annotation///0016021 // integral to membrane // inferred from electronic annotation///0070469 // respiratory chain // inferred from electronic annotation	0004129 // cytochrome-c oxidase activity // inferred from electronic annotation///0005507 // copper ion binding // inferred from electronic annotation///0009055 // electron carrier activity // inferred from electronic annotation///0016491 // oxidoreductase activity // inferred from electronic annotation///0020037 // heme binding // inferred from electronic annotation///0046872 // metal ion bindin…	chrM:7026-7714 (+) // 100.0 //	NA	41211	This probe set was annotated using the Matching Probes based pipeline to a Entrez Gene identifier using 1 transcripts. // false // Matching Probes // A	AK392467 // gb_htc // 7 // Cross Hyb Matching Probes	ENSSSCT00000019673(11)			7714	chrM	100	7026	+		ENSSSCG00000018078	NA	cytochrome c oxidase subunit II	Porcine Array	NA	GO:0022900|GO:0022904|GO:0005739|GO:0005743|GO:0016020|GO:0016021|GO:0070469|GO:0004129|GO:0005507|GO:0009055|GO:0016491|GO:0020037|GO:0046872	IPR002429 // Cytochrome c oxidase subunit II C-terminal // 6.3E-61///IPR011759 // Cytochrome C oxidase subunit II, transmembrane domain // 5.2E-34	NA	NA	NA
SscAffx.37.1.S1_at	0.789887	1.02056	15.4305	15.4318	15.6319	15.6125	15.3319	15.4312	P	P	P	P	P	P	15.3399	15.6463	15.3514	P	P	P	ATP8	808505	0006200 // ATP catabolic process // inferred from electronic annotation///0006754 // ATP biosynthetic process // inferred from electronic annotation///0006810 // transport // inferred from electronic annotation///0006811 // ion transport // inferred from electronic annotation///0015986 // ATP synthesis coupled proton transport // inferred from electronic annotation///0015992 // proton transport /…	0000276 // mitochondrial proton-transporting ATP synthase complex, coupling factor F(o) // inferred from electronic annotation///0005739 // mitochondrion // inferred from electronic annotation///0005753 // mitochondrial proton-transporting ATP synthase complex // inferred from electronic annotation///0005753 // mitochondrial proton-transporting ATP synthase complex // inferred from sequence or st…	0015078 // hydrogen ion transmembrane transporter activity // inferred from electronic annotation///0016887 // ATPase activity // inferred from electronic annotation	chrM:7782-7986 (+) // 100.0 //	NA	41211	This probe set was annotated using the Matching Probes based pipeline to a Entrez Gene identifier using 1 transcripts. // false // Matching Probes // A	AK391931 // gb_htc // 6 // Cross Hyb Matching Probes	ENSSSCT00000019675(11)			7986	chrM	100	7782	+		ENSSSCG00000018080	NA	ATP synthase F0 subunit 8	Porcine Array	NA	GO:0006200|GO:0006754|GO:0006810|GO:0006811|GO:0015986|GO:0015992|GO:0000276|GO:0005739|GO:0005753|GO:0005753|GO:0016020|GO:0016021|GO:0031966|GO:0045263|GO:0015078|GO:0016887	IPR001421 // ATPase, F0 complex, subunit 8, mitochondrial, Metazoan // 8.9E-23	NA	NA	NA
SscAffx.38.1.S1_at	0.0598719	3.32022	1.28216	1.93727	3.2974	1.77857	3.15163	4.48911	A	A	A	A	A	A	1.48644	1.77214	0.528838	A	A	A	SOCS3	493186	0001932 // regulation of protein phosphorylation // inferred from electronic annotation///0009968 // negative regulation of signal transduction // inferred from electronic annotation///0035556 // intracellular signal transduction // inferred from electronic annotation///0045595 // regulation of cell differentiation // inferred from electronic annotation///0045597 // positive regulation of cell di…	0005622 // intracellular // inferred from electronic annotation			NA	41211	This probe set was annotated using the Matching Probes based pipeline to a Entrez Gene identifier using 1 transcripts. // false // Matching Probes // A	HM045422 // gb // 7 // Cross Hyb Matching Probes///GENSCAN00000044409 // ensembl // 4 // Cross Hyb Matching Probes///ENSSSCT00000030554 // ensembl // 7 // Cross Hyb Matching Probes///NM_001123196 // refseq // 6 // Cross Hyb Matching Probes	AY785556(11)			NA		NA	NA				NA	suppressor of cytokine signaling 3	Porcine Array	NA	GO:0001932|GO:0009968|GO:0035556|GO:0045595|GO:0045597|GO:0046627|GO:0060670|GO:0060674|GO:0060707|GO:0060708|GO:0005622		NA	NA	NA
Ssc.15601.1.A1_s_at	0.00135509	0.427576	4.82855	4.09646	3.59988	3.43283	4.28768	4.45629	A	A	A	A	A	A	5.50159	5.57654	5.15063	A	P	A	IL-1beta///IL1B	396565///397122	0001660 // fever generation // inferred from electronic annotation///0006954 // inflammatory response // inferred from electronic annotation///0006955 // immune response // inferred from electronic annotation///0051781 // positive regulation of cell division // inferred from electronic annotation	0005576 // extracellular region // inferred from electronic annotation///0005615 // extracellular space // inferred from electronic annotation	0005125 // cytokine activity // inferred from electronic annotation///0005149 // interleukin-1 receptor binding // inferred from electronic annotation///0008083 // growth factor activity // inferred from electronic annotation	chr3:38955435-38962426 (-) // 88.34 //	NA	41211	This probe set was annotated using the Genome Target Overlap based pipeline to a Entrez Gene identifier using 5 transcripts. // true // Genome Target Overlap // B		GENSCAN00000025911,NM_214055,ENSSSCT00000008861,ENSSSCT00000008860,NM_001005149,M86725	Ssc.15601	chr3q11-q14|3	38962426	chr3	88.34	38955435	-		ENSSSCG00000008087///ENSSSCG00000008088	NA	interleukin-1 beta///interleukin 1, beta	Porcine Array	NA	GO:0001660|GO:0006954|GO:0006955|GO:0051781|GO:0005576|GO:0005615|GO:0005125|GO:0005149|GO:0008083	IPR000975 // Interleukin-1 // 1.2E-51///IPR000975 // Interleukin-1 // 7.6E-51///IPR003502 // Interleukin-1 propeptide // 6.4E-38///IPR003502 // Interleukin-1 propeptide // 1.1E-42	NA	NA	NA
Ssc.14343.1.S1_at	0.547582	1.03993	15.1117	15.0445	15.1647	15.1346	15.0195	15.0309	P	P	P	P	P	P	14.8855	15.1713	15.0156	P	P	P	TCTP	397664		0005615 // extracellular space // inferred from sequence or structural similarity///0005737 // cytoplasm // inferred from electronic annotation///0005737 // cytoplasm // inferred from sequence or structural similarity///0005771 // multivesicular body // inferred from sequence or structural similarity///0045298 // tubulin complex // inferred from sequence or structural similarity	0005509 // calcium ion binding // inferred from sequence or structural similarity	chr14:119161575-119162754 (-) // 79.24 //	NA	41211	This probe set was annotated using the Matching Probes based pipeline to a Entrez Gene identifier using 2 transcripts. // false // Matching Probes // A	GENSCAN00000000947 // ensembl // 1 // Cross Hyb Matching Probes///GENSCAN00000021586 // ensembl // 3 // Cross Hyb Matching Probes///GENSCAN00000031756 // ensembl // 1 // Cross Hyb Matching Probes///ENSSSCT00000007724 // ensembl // 2 // Cross Hyb Matching Probes///ENSSSCT00000000220 // ensembl // 5 // Cross Hyb Matching Probes///AK390646 // gb_htc // 3 // Cross Hyb Matching Probes///XR_135203 // r…	AY072784(11),NM_214373(11)	Ssc.14343	chr5|5	119162754	chr14	79.24	119161575	-			NA	translationally controlled tumor protein	Porcine Array	NA	GO:0005615|GO:0005737|GO:0005737|GO:0005771|GO:0045298|GO:0005509		NA	NA	NA
Ssc.10510.1.A1_at	0.681637	0.981768	3.02043	5.1058	5.60753	4.51551	1.89293	2.65032	A	A	A	A	A	A	4.01146	5.23592	3.23649	A	A	A	PRL	396965	0007262 // STAT protein import into nucleus // inferred from electronic annotation///0007595 // lactation // inferred from electronic annotation///0008284 // positive regulation of cell proliferation // inferred from electronic annotation///0030879 // mammary gland development // inferred from electronic annotation///0040014 // regulation of multicellular organism growth // inferred from electron…	0005576 // extracellular region // inferred from electronic annotation	0005179 // hormone activity // inferred from electronic annotation	chr7:18161991-18174331 (-) // 81.99 //	NA	41211	This probe set was annotated using the Matching Probes based pipeline to a Entrez Gene identifier using 2 transcripts. // false // Matching Probes // A	GENSCAN00000035392 // ensembl // 8 // Cross Hyb Matching Probes	ENSSSCT00000001177(10),NM_213926(11)	Ssc.10510		18174331	chr7	81.99	18161991	-		ENSSSCG00000001082	NA	prolactin	Porcine Array	NA	GO:0007262|GO:0007595|GO:0008284|GO:0030879|GO:0040014|GO:0046425|GO:0046427|GO:0005576|GO:0005179	IPR001400 // Somatotropin hormone // 1.2E-85	NA	NA	NA
Ssc.4365.1.A1_at	0.308689	1.07195	14.3676	14.4083	14.5183	14.4419	14.2312	14.3349	P	P	P	P	P	P	14.148	14.4025	14.2969	P	P	P	RPL11	414422	0006364 // rRNA processing // inferred from electronic annotation///0006412 // translation // inferred from electronic annotation///0006605 // protein targeting // inferred from electronic annotation///0034504 // protein localization to nucleus // inferred from sequence or structural similarity///0042273 // ribosomal large subunit biogenesis // inferred from electronic annotation	0005622 // intracellular // inferred from electronic annotation///0005634 // nucleus // inferred from electronic annotation///0005730 // nucleolus // inferred from electronic annotation///0005730 // nucleolus // inferred from sequence or structural similarity///0005840 // ribosome // inferred from electronic annotation///0022625 // cytosolic large ribosomal subunit // inferred from electronic ann…	0003723 // RNA binding // inferred from electronic annotation///0003735 // structural constituent of ribosome // inferred from electronic annotation///0019843 // rRNA binding // inferred from electronic annotation	chr5:45339038-45341112 (-) // 77.63 //	NA	41211	This probe set was annotated using the Matching Probes based pipeline to a Entrez Gene identifier using 2 transcripts. // false // Matching Probes // A	AY547313 // gb // 5 // Cross Hyb Matching Probes///GENSCAN00000003830 // ensembl // 1 // Cross Hyb Matching Probes///GENSCAN00000004697 // ensembl // 7 // Cross Hyb Matching Probes///ENSSSCT00000023487 // ensembl // 1 // Cross Hyb Matching Probes///AK400685 // gb_htc // 7 // Cross Hyb Matching Probes///AK233933 // gb_htc // 6 // Cross Hyb Matching Probes///NM_001001638 // refseq // 5 // Cross Hyb…	AK348796(11),ENSSSCT00000022802(10)	Ssc.4365		45341112	chr5	77.63	45339038	-		ENSSSCG00000024260	NA	ribosomal protein L11	Porcine Array	NA	GO:0006364|GO:0006412|GO:0006605|GO:0034504|GO:0042273|GO:0005622|GO:0005634|GO:0005730|GO:0005730|GO:0005840|GO:0022625|GO:0030529|GO:0003723|GO:0003735|GO:0019843	IPR002132 // Ribosomal protein L5 // 8.0E-27///IPR002132 // Ribosomal protein L5 // 3.4E-23	NA	NA	NA
Ssc.12198.1.A1_at	0.203113	1.20918	13.5773	13.5622	13.3979	13.263	13.1247	13.246	P	P	P	P	P	P	12.7802	13.2987	13.1648	P	P	P	CYB5A	414799	0022900 // electron transport chain // inferred from electronic annotation	0005737 // cytoplasm // inferred from electronic annotation///0005739 // mitochondrion // inferred from electronic annotation///0005783 // endoplasmic reticulum // inferred from electronic annotation///0005789 // endoplasmic reticulum membrane // inferred from electronic annotation///0005792 // microsome // inferred from electronic annotation///0016020 // membrane // inferred from electronic anno…	0019899 // enzyme binding // inferred from electronic annotation///0020037 // heme binding // inferred from electronic annotation///0046872 // metal ion binding // inferred from electronic annotation	chr1:157181947-157217540 (+) // 98.31 //	NA	41211	This probe set was annotated using the Matching Probes based pipeline to a Entrez Gene identifier using 3 transcripts. // false // Matching Probes // A		AF016388(10),ENSSSCT00000005381(11),NM_001001770(10)	Ssc.12198		157217540	chr1	98.31	157181947	+		ENSSSCG00000004875	NA	cytochrome b5 type A (microsomal)	Porcine Array	NA	GO:0022900|GO:0005737|GO:0005739|GO:0005783|GO:0005789|GO:0005792|GO:0016020|GO:0016021|GO:0019899|GO:0020037|GO:0046872	IPR001199 // Cytochrome b5 // 3.9E-29	NA	NA	NA
Ssc.7131.1.A1_at	0.00410416	6.76715	5.28218	3.70796	5.26988	3.90911	2.08398	4.95614	A	A	A	A	A	A	2.18249	1.85689	1.16775	A	A	A	AFP///LOC100739773	100739773///397586	0001542 // ovulation from ovarian follicle // inferred from electronic annotation///0006810 // transport // inferred from electronic annotation///0019953 // sexual reproduction // inferred from electronic annotation///0042448 // progesterone metabolic process // inferred from electronic annotation///0060395 // SMAD protein signal transduction // inferred from electronic annotation	0005576 // extracellular region // inferred from electronic annotation///0005615 // extracellular space // inferred from electronic annotation///0005737 // cytoplasm // inferred from electronic annotation	0046872 // metal ion binding // inferred from electronic annotation		NA	41211	This probe set was annotated using the Matching Probes based pipeline to a Entrez Gene identifier using 4 transcripts. // true // Matching Probes // A		AF517770(11),GENSCAN00000017717(10),ENSSSCT00000009803(11),NM_214317(11)	Ssc.7131		NA		NA	NA			ENSSSCG00000008949	NA	alpha-fetoprotein///alpha-fetoprotein-like	Porcine Array	NA	GO:0001542|GO:0006810|GO:0019953|GO:0042448|GO:0060395|GO:0005576|GO:0005615|GO:0005737|GO:0046872	IPR014760 // Serum albumin, N-terminal // 1.3E-56///IPR014760 // Serum albumin, N-terminal // 9.5E-56///IPR014760 // Serum albumin, N-terminal // 1.2E-41	NA	NA	NA
Ssc.12962.1.A1_a_at	0.307305	1.09895	13.7647	13.895	14.191	14.0952	13.8686	13.9069	P	P	P	P	P	P	13.6426	13.9706	13.8422	P	P	P	RPS15	397607	0000056 // ribosomal small subunit export from nucleus // inferred from electronic annotation///0006364 // rRNA processing // inferred from electronic annotation///0006412 // translation // inferred from electronic annotation///0042274 // ribosomal small subunit biogenesis // inferred from electronic annotation	0005840 // ribosome // inferred from electronic annotation///0015935 // small ribosomal subunit // inferred from electronic annotation///0022627 // cytosolic small ribosomal subunit // inferred from electronic annotation///0022627 // cytosolic small ribosomal subunit // inferred from sequence or structural similarity///0030529 // ribonucleoprotein complex // inferred from electronic annotation	0003723 // RNA binding // inferred from electronic annotation///0003735 // structural constituent of ribosome // inferred from electronic annotation		NA	41211	This probe set was annotated using the Matching Probes based pipeline to a Entrez Gene identifier using 3 transcripts. // false // Matching Probes // A		AB005624(11),ENSSSCT00000028123(11),NM_214334(11)	Ssc.12962		NA		NA	NA			ENSSSCG00000023248	NA	ribosomal protein S15	Porcine Array	NA	GO:0000056|GO:0006364|GO:0006412|GO:0042274|GO:0005840|GO:0015935|GO:0022627|GO:0022627|GO:0030529|GO:0003723|GO:0003735	IPR002222 // Ribosomal protein S19/S15 // 8.3E-40	NA	NA	NA
Ssc.11330.1.A1_at	0.949852	0.9955	13.5716	13.4198	13.4274	13.6928	13.5242	13.356	P	P	P	P	P	P	13.4502	13.6631	13.4017	P	P	P	RPL29	396993	0006412 // translation // inferred from electronic annotation	0005622 // intracellular // inferred from electronic annotation///0005840 // ribosome // inferred from electronic annotation///0022625 // cytosolic large ribosomal subunit // inferred from electronic annotation///0030529 // ribonucleoprotein complex // inferred from electronic annotation	0003735 // structural constituent of ribosome // inferred from electronic annotation	chr1:130847824-130848437 (-) // 71.0 //	NA	41211	This probe set was annotated using the Matching Probes based pipeline to a Entrez Gene identifier using 3 transcripts. // false // Matching Probes // A	GENSCAN00000004428 // ensembl // 1 // Cross Hyb Matching Probes///GENSCAN00000035540 // ensembl // 3 // Cross Hyb Matching Probes///XR_130422 // refseq // 4 // Cross Hyb Matching Probes	AB016798(11),ENSSSCT00000027316(11),NM_213950(11)	Ssc.11330	chr13q21-q22|13	130848437	chr1	71	130847824	-		ENSSSCG00000027573	NA	ribosomal protein L29	Porcine Array	NA	GO:0006412|GO:0005622|GO:0005840|GO:0022625|GO:0030529|GO:0003735	IPR002673 // Ribosomal protein L29e // 1.5E-28	NA	NA	NA
Ssc.14392.1.A1_at	0.0001165	1.30531	8.25471	8.36408	8.28417	8.44992	8.3991	8.16608	P	P	P	P	P	P	7.96897	7.90569	7.93985	P	P	P	MSMB	396852		0005576 // extracellular region // inferred from electronic annotation		chr14:94505203-94554453 (-) // 71.07 //	NA	41211	This probe set was annotated using the Matching Probes based pipeline to a Entrez Gene identifier using 3 transcripts. // false // Matching Probes // A		AK233739(10),ENSSSCT00000011384(10),NM_213852(10)	Ssc.14392	chr14|14	94554453	chr14	71.07	94505203	-		ENSSSCG00000010400	NA	microseminoprotein, beta-	Porcine Array	NA	GO:0005576	IPR008735 // Beta-microseminoprotein // 6.8E-57	NA	NA	NA
Ssc.11132.1.S1_a_at	0.946867	0.998204	14.824	14.7591	14.9233	14.8253	14.7203	14.8606	P	P	P	P	P	P	14.8053	14.8898	14.7709	P	P	P	LOC100738304///RPS18	100738304///396980	0006412 // translation // inferred from electronic annotation	0005622 // intracellular // inferred from electronic annotation///0005737 // cytoplasm // inferred from electronic annotation///0005840 // ribosome // inferred from electronic annotation///0015935 // small ribosomal subunit // inferred from sequence or structural similarity///0022627 // cytosolic small ribosomal subunit // inferred from sequence or structural similarity///0030529 // ribonucleopro…	0003676 // nucleic acid binding // inferred from electronic annotation///0003723 // RNA binding // inferred from electronic annotation///0003735 // structural constituent of ribosome // inferred from electronic annotation///0019843 // rRNA binding // inferred from electronic annotation	chr7:34046204-34050272 (+) // 73.28 //	NA	41211	This probe set was annotated using the Matching Probes based pipeline to a Entrez Gene identifier using 5 transcripts. // true // Matching Probes // A		AB000911(11),ENSSSCT00000001675(11),XM_003482363(9),NM_213940(11)	Ssc.11132	chr7|7	34050272	chr7	73.28	34046204	+		ENSSSCG00000001502	NA	40S ribosomal protein S18-like///ribosomal protein S18	Porcine Array	NA	GO:0006412|GO:0005622|GO:0005737|GO:0005840|GO:0015935|GO:0022627|GO:0030529|GO:0003676|GO:0003723|GO:0003735|GO:0019843	IPR001892 // Ribosomal protein S13 // 2.2E-44	NA	NA	NA
Ssc.11132.1.S1_at	0.0781141	1.06367	13.9655	13.9533	14.0827	13.9802	13.9604	13.971	P	P	P	P	P	P	13.8887	13.9538	13.847	P	P	P	LOC100738304///RPS18	100738304///396980	0006412 // translation // inferred from electronic annotation	0005622 // intracellular // inferred from electronic annotation///0005737 // cytoplasm // inferred from electronic annotation///0005840 // ribosome // inferred from electronic annotation///0015935 // small ribosomal subunit // inferred from sequence or structural similarity///0022627 // cytosolic small ribosomal subunit // inferred from sequence or structural similarity///0030529 // ribonucleopro…	0003676 // nucleic acid binding // inferred from electronic annotation///0003723 // RNA binding // inferred from electronic annotation///0003735 // structural constituent of ribosome // inferred from electronic annotation///0019843 // rRNA binding // inferred from electronic annotation	chr7:34046204-34050272 (+) // 73.28 //	NA	41211	This probe set was annotated using the Matching Probes based pipeline to a Entrez Gene identifier using 4 transcripts. // true // Matching Probes // A	GENSCAN00000023431 // ensembl // 3 // Cross Hyb Matching Probes///ENSSSCT00000009592 // ensembl // 3 // Cross Hyb Matching Probes///AK400945 // gb_htc // 4 // Cross Hyb Matching Probes///AY610169 // gb_htc // 1 // Cross Hyb Matching Probes///XM_003482363 // refseq // 3 // Cross Hyb Matching Probes	AB000911(11),GENSCAN00000002196(9),ENSSSCT00000001675(11),NM_213940(11)	Ssc.11132	chr7|7	34050272	chr7	73.28	34046204	+		ENSSSCG00000001502	NA	40S ribosomal protein S18-like///ribosomal protein S18	Porcine Array	NA	GO:0006412|GO:0005622|GO:0005737|GO:0005840|GO:0015935|GO:0022627|GO:0030529|GO:0003676|GO:0003723|GO:0003735|GO:0019843	IPR001892 // Ribosomal protein S13 // 2.2E-44	NA	NA	NA
Ssc.1342.1.S1_at	0.16652	6.86021	3.63469	4.37321	3.38906	3.8888	6.17422	8.63241	A	A	A	A	A	P	3.42305	3.93254	3.63809	A	A	A	APOE	397576	0001937 // negative regulation of endothelial cell proliferation // inferred from electronic annotation///0002021 // response to dietary excess // inferred from electronic annotation///0006629 // lipid metabolic process // inferred from electronic annotation///0006641 // triglyceride metabolic process // inferred from electronic annotation///0006707 // cholesterol catabolic process // inferred fr…	0005576 // extracellular region // inferred from electronic annotation///0005615 // extracellular space // inferred from electronic annotation///0034361 // very-low-density lipoprotein particle // inferred from electronic annotation///0034362 // low-density lipoprotein particle // inferred from electronic annotation///0034363 // intermediate-density lipoprotein particle // inferred from electroni…	0001540 // beta-amyloid binding // inferred from electronic annotation///0001540 // beta-amyloid binding // inferred from sequence or structural similarity///0005319 // lipid transporter activity // inferred from electronic annotation///0005543 // phospholipid binding // inferred from electronic annotation///0008201 // heparin binding // inferred from electronic annotation///0008289 // lipid bind…	chr6:35892837-35895061 (-) // 87.78 //	NA	41211	This probe set was annotated using the Matching Probes based pipeline to a Entrez Gene identifier using 2 transcripts. // false // Matching Probes // A		ENSSSCT00000003426(11),NM_214308(10)	Ssc.1342	chr6q1.2-q2.12|6	35895061	chr6	87.78	35892837	-		ENSSSCG00000003088	NA	apolipoprotein E	Porcine Array	NA	GO:0001937|GO:0002021|GO:0006629|GO:0006641|GO:0006707|GO:0006810|GO:0006869|GO:0006874|GO:0006898|GO:0006916|GO:0006917|GO:0006917|GO:0006979|GO:0007186|GO:0007263|GO:0008203|GO:0010468|GO:0010544|GO:0010873|GO:0010875|GO:0019934|GO:0030195|GO:0030828|GO:0032488|GO:0032805|GO:0033344|GO:0033700|GO:0034372|GO:0034374|GO:0034375|GO:0034380|GO:0034382|GO:0034384|GO:0034447|GO:0042157|GO:0042158|GO:…	IPR000074 // Apolipoprotein A1/A4/E // 4.6E-66	NA	NA	NA
Ssc.1342.1.A1_at	0.770267	1.24002	5.70763	4.2072	6.68744	5.31921	6.49358	6.44732	A	A	A	A	A	A	5.26856	6.14616	5.59475	A	A	A	APOE	397576	0001937 // negative regulation of endothelial cell proliferation // inferred from electronic annotation///0002021 // response to dietary excess // inferred from electronic annotation///0006629 // lipid metabolic process // inferred from electronic annotation///0006641 // triglyceride metabolic process // inferred from electronic annotation///0006707 // cholesterol catabolic process // inferred fr…	0005576 // extracellular region // inferred from electronic annotation///0005615 // extracellular space // inferred from electronic annotation///0034361 // very-low-density lipoprotein particle // inferred from electronic annotation///0034362 // low-density lipoprotein particle // inferred from electronic annotation///0034363 // intermediate-density lipoprotein particle // inferred from electroni…	0001540 // beta-amyloid binding // inferred from electronic annotation///0001540 // beta-amyloid binding // inferred from sequence or structural similarity///0005319 // lipid transporter activity // inferred from electronic annotation///0005543 // phospholipid binding // inferred from electronic annotation///0008201 // heparin binding // inferred from electronic annotation///0008289 // lipid bind…	chr6:35892837-35895061 (+) // 87.78 //	NA	41211	This probe set was annotated using the Accession mapped clusters based pipeline to a Entrez Gene identifier using 2 transcripts. // false // Accession mapped clusters // E	GENSCAN00000021741 // ensembl // 10 // Negative Strand Matching Probes///ENSSSCT00000003426 // ensembl // 10 // Negative Strand Matching Probes	NM_214308,X72835	Ssc.1342	chr6q1.2-q2.12|6	35895061	chr6	87.78	35892837	+			NA	apolipoprotein E	Porcine Array	NA	GO:0001937|GO:0002021|GO:0006629|GO:0006641|GO:0006707|GO:0006810|GO:0006869|GO:0006874|GO:0006898|GO:0006916|GO:0006917|GO:0006917|GO:0006979|GO:0007186|GO:0007263|GO:0008203|GO:0010468|GO:0010544|GO:0010873|GO:0010875|GO:0019934|GO:0030195|GO:0030828|GO:0032488|GO:0032805|GO:0033344|GO:0033700|GO:0034372|GO:0034374|GO:0034375|GO:0034380|GO:0034382|GO:0034384|GO:0034447|GO:0042157|GO:0042158|GO:…		NA	NA	NA
Ssc.7090.1.A1_at	0.264386	10.3783	4.94369	2.74647	3.11114	6.14349	1.89242	9.09571	A	A	A	A	A	P	1.88143	2.94412	4.37749	A	A	A	SERPINA1	397688	0010466 // negative regulation of peptidase activity // inferred from electronic annotation	0005576 // extracellular region // inferred from electronic annotation///0005615 // extracellular space // inferred from electronic annotation	0002020 // protease binding // inferred from electronic annotation///0004867 // serine-type endopeptidase inhibitor activity // inferred from electronic annotation///0030414 // peptidase inhibitor activity // inferred from electronic annotation	chr7:124003294-124008712 (-) // 92.59 //	NA	41211	This probe set was annotated using the Matching Probes based pipeline to a Entrez Gene identifier using 2 transcripts. // false // Matching Probes // A	ENSSSCT00000022252 // ensembl // 3 // Cross Hyb Matching Probes///XM_003356791 // refseq // 3 // Cross Hyb Matching Probes	ENSSSCT00000002750(11),NM_214395(9)	Ssc.7090	chr7q24-q26|7	124008712	chr7	92.59	124003294	-		ENSSSCG00000002476	NA	serpin peptidase inhibitor, clade A (alpha-1 antiproteinase, antitrypsin), member 1	Porcine Array	NA	GO:0010466|GO:0005576|GO:0005615|GO:0002020|GO:0004867|GO:0030414	IPR023796 // Serpin domain // 2.5E-123	NA	NA	NA
Ssc.16638.1.S1_at	0.650967	0.930674	11.2629	12.144	12.3752	12.4064	12.272	12.2794	P	P	P	P	P	P	12.0769	12.6263	12.0387	P	P	P	SLC25A6	403155	0006810 // transport // inferred from electronic annotation///0006915 // apoptotic process // inferred from electronic annotation///0055085 // transmembrane transport // inferred from electronic annotation	0005739 // mitochondrion // inferred from electronic annotation///0005743 // mitochondrial inner membrane // inferred from electronic annotation///0016020 // membrane // inferred from electronic annotation///0016021 // integral to membrane // inferred from electronic annotation	0005215 // transporter activity // inferred from electronic annotation		NA	41211	This probe set was annotated using the Matching Probes based pipeline to a Entrez Gene identifier using 2 transcripts. // false // Matching Probes // A	GENSCAN00000022653 // ensembl // 3 // Cross Hyb Matching Probes	AY528245(10),NM_214418(10)	Ssc.16638		NA		NA	NA				NA	solute carrier family 25 (mitochondrial carrier; adenine nucleotide translocator), member 6	Porcine Array	NA	GO:0006810|GO:0006915|GO:0055085|GO:0005739|GO:0005743|GO:0016020|GO:0016021|GO:0005215		NA	NA	NA
Ssc.1241.1.S1_at	0.613587	0.954848	13.8859	13.9472	14.1416	13.997	13.8107	13.8328	P	P	P	P	P	P	13.9	14.2033	13.8954	P	P	P	HSPE1	397575	0006457 // protein folding // inferred from electronic annotation///0006950 // response to stress // inferred from electronic annotation	0005737 // cytoplasm // inferred from electronic annotation///0005739 // mitochondrion // inferred from electronic annotation///0005739 // mitochondrion // inferred from sequence or structural similarity	0005524 // ATP binding // inferred from electronic annotation///0051087 // chaperone binding // inferred from electronic annotation///0051087 // chaperone binding // inferred from sequence or structural similarity	chr15:94913697-94915910 (+) // 94.63 //	NA	41211	This probe set was annotated using the Matching Probes based pipeline to a Entrez Gene identifier using 3 transcripts. // false // Matching Probes // A	GENSCAN00000002870 // ensembl // 6 // Cross Hyb Matching Probes	AY271355(10),ENSSSCT00000017506(10),NM_214307(10)	Ssc.1241	chr15|15	94915910	chr15	94.63	94913697	+		ENSSSCG00000016078	NA	heat shock 10kDa protein 1 (chaperonin 10)	Porcine Array	NA	GO:0006457|GO:0006950|GO:0005737|GO:0005739|GO:0005739|GO:0005524|GO:0051087|GO:0051087	IPR020818 // Chaperonin Cpn10 // 1.2E-32	NA	NA	NA
Ssc.10492.1.S1_at	0.781485	1.04024	3.84617	5.31409	5.84793	6.25243	5.48681	4.16019	A	A	A	A	A	A	4.12237	6.41795	4.13662	A	A	A	GH1	396884	0001934 // positive regulation of protein phosphorylation // inferred from direct assay///0032094 // response to food // inferred from electronic annotation///0032869 // cellular response to insulin stimulus // inferred from electronic annotation///0040018 // positive regulation of multicellular organism growth // inferred from electronic annotation///0042523 // positive regulation of tyrosine ph…	0005576 // extracellular region // inferred from electronic annotation///0005615 // extracellular space // inferred from electronic annotation///0005634 // nucleus // inferred from electronic annotation///0005802 // trans-Golgi network // inferred from electronic annotation///0005886 // plasma membrane // inferred from electronic annotation///0030141 // secretory granule // inferred from electron…	0005131 // growth hormone receptor binding // inferred from electronic annotation///0005179 // hormone activity // inferred from electronic annotation///0046872 // metal ion binding // inferred from electronic annotation	chr12:12638855-12640578 (+) // 86.27 //	NA	41211	This probe set was annotated using the Matching Probes based pipeline to a Entrez Gene identifier using 12 transcripts. // false // Matching Probes // A	JF742642 // gb // 8 // Cross Hyb Matching Probes///GENSCAN00000048089 // ensembl // 8 // Cross Hyb Matching Probes	AK349334(11),AY536527(9),DQ415717(9),ENSSSCT00000018816(11),EU390781(9),EU400158(9),HM362439(11),JF276447(9),JQ177096(10),NM_213869(10),U19787(10),U19788(9)	Ssc.10492	chr12p14|12	12640578	chr12	86.27	12638855	+		ENSSSCG00000017284	NA	growth hormone 1	Porcine Array	NA	GO:0001934|GO:0032094|GO:0032869|GO:0040018|GO:0042523|GO:0060396|GO:0005576|GO:0005615|GO:0005634|GO:0005802|GO:0005886|GO:0030141|GO:0005131|GO:0005179|GO:0046872	IPR001400 // Somatotropin hormone // 1.6E-52	NA	NA	NA
Ssc.2506.1.S1_at	0.316256	0.77396	2.88611	5.32927	2.02721	5.11684	2.80203	5.45428	A	A	A	A	A	P	4.21642	4.44498	5.5927	A	A	P	PLET	396570		0009897 // external side of plasma membrane // inferred from electronic annotation///0016020 // membrane // inferred from electronic annotation///0016021 // integral to membrane // inferred from electronic annotation		chr9:38887023-38900385 (-) // 90.46 //	NA	41211	This probe set was annotated using the Matching Probes based pipeline to a Entrez Gene identifier using 3 transcripts. // false // Matching Probes // A		AY351651(11),AY351652(11),NM_213744(11)	Ssc.2506	chr9p24-p13|9	38900385	chr9	90.46	38887023	-			NA	placenta expressed transcript protein	Porcine Array	NA	GO:0009897|GO:0016020|GO:0016021		NA	NA	NA
Ssc.101.1.S1_at	0.0731083	0.685319	7.94598	8.14018	7.60201	9.43291	7.51138	7.80764	P	P	P	P	P	P	8.96007	8.44363	8.91333	P	P	P	SPP1	397087	0001503 // ossification // inferred from electronic annotation///0007155 // cell adhesion // inferred from electronic annotation///0010811 // positive regulation of cell-substrate adhesion // inferred from electronic annotation///0030593 // neutrophil chemotaxis // inferred from electronic annotation///0031214 // biomineral tissue development // inferred from electronic annotation///0033280 // re…	0005576 // extracellular region // inferred from electronic annotation///0005615 // extracellular space // inferred from electronic annotation///0005737 // cytoplasm // inferred from electronic annotation///0045177 // apical part of cell // inferred from electronic annotation	0005125 // cytokine activity // inferred from electronic annotation///0050840 // extracellular matrix binding // inferred from electronic annotation	chr8:112396254-112403733 (-) // 97.35 /////chr8:112593272-112600751 (-) // 97.35 //	NA	41211	This probe set was annotated using the Matching Probes based pipeline to a Entrez Gene identifier using 2 transcripts. // false // Matching Probes // A	AB530168 // gb // 3 // Cross Hyb Matching Probes///EF633681 // gb // 3 // Cross Hyb Matching Probes///GENSCAN00000026172 // ensembl // 2 // Cross Hyb Matching Probes	ENSSSCT00000010091(11),NM_214023(11)	Ssc.101	chr8q|8	112403733	chr8	97.35	112396254	-		ENSSSCG00000009216	NA	secreted phosphoprotein 1	Porcine Array	NA	GO:0001503|GO:0007155|GO:0010811|GO:0030593|GO:0031214|GO:0033280|GO:0005576|GO:0005615|GO:0005737|GO:0045177|GO:0005125|GO:0050840	IPR002038 // Osteopontin // 2.9E-153	NA	NA	NA
Ssc.12515.1.S1_at	0.648064	1.03227	14.3378	14.3979	14.5542	14.4885	14.2495	14.2926	P	P	P	P	P	P	14.2751	14.4991	14.247	P	P	P	GNB2L1	397605	0001934 // positive regulation of protein phosphorylation // inferred from electronic annotation///0001934 // positive regulation of protein phosphorylation // inferred from sequence or structural similarity///0006417 // regulation of translation // inferred from electronic annotation///0006915 // apoptotic process // inferred from electronic annotation///0007049 // cell cycle // inferred from el…	0001891 // phagocytic cup // inferred from electronic annotation///0001891 // phagocytic cup // inferred from sequence or structural similarity///0005634 // nucleus // inferred from electronic annotation///0005634 // nucleus // inferred from sequence or structural similarity///0005737 // cytoplasm // inferred from electronic annotation///0005737 // cytoplasm // inferred from sequence or structura…	0005080 // protein kinase C binding // inferred from electronic annotation///0005080 // protein kinase C binding // inferred from sequence or structural similarity///0008200 // ion channel inhibitor activity // inferred from electronic annotation///0019903 // protein phosphatase binding // inferred from electronic annotation///0030292 // protein tyrosine kinase inhibitor activity // inferred from…		NA	41211	This probe set was annotated using the Matching Probes based pipeline to a Entrez Gene identifier using 2 transcripts. // false // Matching Probes // A	GENSCAN00000005013 // ensembl // 8 // Cross Hyb Matching Probes	ENSSSCT00000022602(11),NM_214332(11)	Ssc.12515	chr5|5	NA		NA	NA			ENSSSCG00000029724	NA	guanine nucleotide binding protein (G protein), beta polypeptide 2-like 1	Porcine Array	NA	GO:0001934|GO:0001934|GO:0006417|GO:0006915|GO:0007049|GO:0007275|GO:0007369|GO:0030178|GO:0030308|GO:0030308|GO:0030335|GO:0030335|GO:0032436|GO:0032436|GO:0032464|GO:0032464|GO:0032880|GO:0040008|GO:0043065|GO:0043065|GO:0043547|GO:0043547|GO:0048511|GO:0050765|GO:0050765|GO:0051302|GO:0051726|GO:0051726|GO:0061099|GO:0061099|GO:2000114|GO:2000543|GO:2001244|GO:0001891|GO:0001891|GO:0005634|GO:…	IPR001680 // WD40 repeat // 4.2E-9///IPR001680 // WD40 repeat // 1.1E-14///IPR001680 // WD40 repeat // 9.7E-16///IPR001680 // WD40 repeat // 4.5E-12///IPR001680 // WD40 repeat // 4.7E-12///IPR001680 // WD40 repeat // 2.6E-7///IPR001680 // WD40 repeat // 1.7E-8	NA	NA	NA
Ssc.15695.1.S1_at	0.343653	6.09796	3.00896	3.56128	4.02847	3.02955	5.22928	8.5965	A	A	A	A	A	M	4.06622	3.42933	3.44963	A	A	A	RBP4	397124	0001654 // eye development // inferred from electronic annotation///0006094 // gluconeogenesis // inferred from electronic annotation///0006810 // transport // inferred from electronic annotation///0007283 // spermatogenesis // inferred from electronic annotation///0007507 // heart development // inferred from electronic annotation///0008584 // male gonad development // inferred from electronic a…	0005576 // extracellular region // inferred from electronic annotation///0005615 // extracellular space // inferred from electronic annotation	0005215 // transporter activity // inferred from electronic annotation///0005501 // retinoid binding // inferred from electronic annotation///0016918 // retinal binding // inferred from electronic annotation///0019841 // retinol binding // inferred from electronic annotation///0034632 // retinol transporter activity // inferred from electronic annotation///0036094 // small molecule binding // inf…	chr14:110302482-110309744 (-) // 90.23 //	NA	41211	This probe set was annotated using the Matching Probes based pipeline to a Entrez Gene identifier using 5 transcripts. // false // Matching Probes // A	GENSCAN00000051843 // ensembl // 4 // Cross Hyb Matching Probes	AK233463(11),AY609896(11),ENSSSCT00000011467(10),M68860(11),NM_214057(11)	Ssc.15695		110309744	chr14	90.23	110302482	-		ENSSSCG00000010479	NA	retinol binding protein 4, plasma	Porcine Array	NA	GO:0001654|GO:0006094|GO:0006810|GO:0007283|GO:0007507|GO:0008584|GO:0009790|GO:0030277|GO:0030324|GO:0032024|GO:0032526|GO:0032868|GO:0034633|GO:0042572|GO:0042574|GO:0042593|GO:0048562|GO:0048706|GO:0048738|GO:0048807|GO:0050908|GO:0051024|GO:0060041|GO:0060044|GO:0060059|GO:0060065|GO:0060068|GO:0060157|GO:0060347|GO:0005576|GO:0005615|GO:0005215|GO:0005501|GO:0016918|GO:0019841|GO:0034632|GO:…	IPR000566 // Lipocalin/cytosolic fatty-acid binding protein domain // 5.3E-26///IPR000566 // Lipocalin/cytosolic fatty-acid binding protein domain // 5.7E-10	NA	NA	NA
Ssc.1357.1.S1_at	0.341261	1.05981	14.3417	14.2907	14.4058	14.3687	14.1473	14.2999	P	P	P	P	P	P	14.1514	14.3576	14.1642	P	P	P	RPS17	414392	0006412 // translation // inferred from electronic annotation	0005622 // intracellular // inferred from electronic annotation///0005840 // ribosome // inferred from electronic annotation///0030529 // ribonucleoprotein complex // inferred from electronic annotation	0003735 // structural constituent of ribosome // inferred from electronic annotation	chr7:58427092-58430050 (+) // 91.7 /////chr7:58632376-58635335 (+) // 91.7 //	NA	41211	This probe set was annotated using the Matching Probes based pipeline to a Entrez Gene identifier using 3 transcripts. // false // Matching Probes // A	GENSCAN00000004426 // ensembl // 1 // Cross Hyb Matching Probes///GENSCAN00000047141 // ensembl // 3 // Cross Hyb Matching Probes///GENSCAN00000048575 // ensembl // 3 // Cross Hyb Matching Probes///ENSSSCT00000015379 // ensembl // 1 // Cross Hyb Matching Probes///ENSSSCT00000028130 // ensembl // 5 // Cross Hyb Matching Probes///XM_003123698 // refseq // 1 // Cross Hyb Matching Probes///XM_0033612…	AY550073(11),ENSSSCT00000030780(11),NM_001001634(11)	Ssc.1357		58430050	chr7	91.7	58427092	+		ENSSSCG00000027358	NA	ribosomal protein S17	Porcine Array	NA	GO:0006412|GO:0005622|GO:0005840|GO:0030529|GO:0003735	IPR001210 // Ribosomal protein S17e // 5.1E-68	NA	NA	NA
Ssc.7158.1.A1_a_at	0.000410885	0.392879	10.8924	9.84091	11.1406	10.9155	10.3405	10.5657	P	P	P	P	P	P	11.8216	12.0354	12.1921	P	P	P	GPX3	396598	0006979 // response to oxidative stress // inferred from electronic annotation///0042744 // hydrogen peroxide catabolic process // inferred from electronic annotation///0051289 // protein homotetramerization // inferred from electronic annotation///0055114 // oxidation-reduction process // inferred from electronic annotation	0005615 // extracellular space // inferred from electronic annotation///0005737 // cytoplasm // inferred from electronic annotation///0005886 // plasma membrane // inferred from electronic annotation///0016020 // membrane // inferred from electronic annotation	0004198 // calcium-dependent cysteine-type endopeptidase activity // inferred from electronic annotation///0004601 // peroxidase activity // inferred from electronic annotation///0004602 // glutathione peroxidase activity // inferred from electronic annotation///0005509 // calcium ion binding // inferred from electronic annotation///0008430 // selenium binding // inferred from electronic annotati…		NA	41211	This probe set was annotated using the Matching Probes based pipeline to a Entrez Gene identifier using 2 transcripts. // false // Matching Probes // A		ENSSSCT00000018610(11),NM_001115155(11)	Ssc.7158		NA		NA	NA		EC:1.11.1.9	ENSSSCG00000017092	NA	glutathione peroxidase 3 (plasma)	Porcine Array	NA	GO:0006979|GO:0042744|GO:0051289|GO:0055114|GO:0005615|GO:0005737|GO:0005886|GO:0016020|GO:0004198|GO:0004601|GO:0004602|GO:0005509|GO:0008430|GO:0016491	IPR000889 // Glutathione peroxidase // 1.6E-28	NA	NA	NA
Ssc.15718.1.A1_at	0.417445	1.65993	2.46728	4.68259	5.39629	5.36835	3.79258	5.39866	A	A	A	A	A	A	3.17967	5.00364	3.36023	A	A	A	CHGB	397154	0006887 // exocytosis // non-traceable author statement	0005576 // extracellular region // inferred from electronic annotation///0030141 // secretory granule // inferred from electronic annotation///0030141 // secretory granule // inferred from direct assay		chr17:13888687-13898657 (+) // 89.66 //	NA	41211	This probe set was annotated using the Matching Probes based pipeline to a Entrez Gene identifier using 4 transcripts. // false // Matching Probes // A	GENSCAN00000011071 // ensembl // 6 // Cross Hyb Matching Probes	AF284349(9),AY613916(11),ENSSSCT00000007714(11),NM_214081(11)	Ssc.15718	chr17|17	13898657	chr17	89.66	13888687	+		ENSSSCG00000007045	NA	chromogranin B (secretogranin 1)	Porcine Array	NA	GO:0006887|GO:0005576|GO:0030141|GO:0030141	IPR001990 // Chromogranin/secretogranin // 1.2E-186	NA	NA	NA
Ssc.308.1.S2_at	0.549515	0.933867	11.9178	11.8124	12.0313	11.9419	12.2469	12.2547	P	P	P	P	P	P	12.3828	11.9858	12.0248	P	P	P	HSP90B1	397191	0001666 // response to hypoxia // inferred from electronic annotation///0006457 // protein folding // inferred from electronic annotation///0006916 // anti-apoptosis // inferred from electronic annotation///0006950 // response to stress // inferred from electronic annotation///0030433 // ER-associated protein catabolic process // inferred from electronic annotation///0030433 // ER-associated prot…	0005783 // endoplasmic reticulum // inferred from electronic annotation///0005788 // endoplasmic reticulum lumen // inferred from electronic annotation///0005789 // endoplasmic reticulum membrane // inferred from electronic annotation///0005792 // microsome // inferred from electronic annotation///0005829 // cytosol // inferred from electronic annotation///0030496 // midbody // inferred from elec…	0000166 // nucleotide binding // inferred from electronic annotation///0003723 // RNA binding // inferred from electronic annotation///0005524 // ATP binding // inferred from electronic annotation///0019903 // protein phosphatase binding // inferred from electronic annotation///0046790 // virion binding // inferred from electronic annotation///0050750 // low-density lipoprotein particle receptor …	chr5:75619953-75627941 (+) // 61.82 //	NA	41211	This probe set was annotated using the Matching Probes based pipeline to a Entrez Gene identifier using 1 transcripts. // false // Matching Probes // A	GENSCAN00000014641 // ensembl // 7 // Cross Hyb Matching Probes///ENSSSCT00000000926 // ensembl // 7 // Cross Hyb Matching Probes	NM_214103(11)	Ssc.308	chr5|5	75627941	chr5	61.82	75619953	+			NA	heat shock protein 90kDa beta (Grp94), member 1	Porcine Array	NA	GO:0001666|GO:0006457|GO:0006916|GO:0006950|GO:0030433|GO:0030433|GO:0031247|GO:0043666|GO:0071318|GO:0005783|GO:0005788|GO:0005789|GO:0005792|GO:0005829|GO:0030496|GO:0042470|GO:0044459|GO:0048471|GO:0000166|GO:0003723|GO:0005524|GO:0019903|GO:0046790|GO:0050750|GO:0051082		NA	NA	NA
Ssc.308.1.S1_at	0.115975	0.793837	12.3235	12.0198	11.6623	11.8892	12.3981	12.4663	P	P	P	P	P	P	12.7214	12.2569	12.4488	P	P	P	HSP90B1	397191	0001666 // response to hypoxia // inferred from electronic annotation///0006457 // protein folding // inferred from electronic annotation///0006916 // anti-apoptosis // inferred from electronic annotation///0006950 // response to stress // inferred from electronic annotation///0030433 // ER-associated protein catabolic process // inferred from electronic annotation///0030433 // ER-associated prot…	0005783 // endoplasmic reticulum // inferred from electronic annotation///0005788 // endoplasmic reticulum lumen // inferred from electronic annotation///0005789 // endoplasmic reticulum membrane // inferred from electronic annotation///0005792 // microsome // inferred from electronic annotation///0005829 // cytosol // inferred from electronic annotation///0030496 // midbody // inferred from elec…	0000166 // nucleotide binding // inferred from electronic annotation///0003723 // RNA binding // inferred from electronic annotation///0005524 // ATP binding // inferred from electronic annotation///0019903 // protein phosphatase binding // inferred from electronic annotation///0046790 // virion binding // inferred from electronic annotation///0050750 // low-density lipoprotein particle receptor …	chr5:75619953-75627941 (+) // 61.82 //	NA	41211	This probe set was annotated using the Matching Probes based pipeline to a Entrez Gene identifier using 3 transcripts. // false // Matching Probes // A		DQ306708(11),ENSSSCT00000000926(9),NM_214103(11)	Ssc.308	chr5|5	75627941	chr5	61.82	75619953	+		ENSSSCG00000000849	NA	heat shock protein 90kDa beta (Grp94), member 1	Porcine Array	NA	GO:0001666|GO:0006457|GO:0006916|GO:0006950|GO:0030433|GO:0030433|GO:0031247|GO:0043666|GO:0071318|GO:0005783|GO:0005788|GO:0005789|GO:0005792|GO:0005829|GO:0030496|GO:0042470|GO:0044459|GO:0048471|GO:0000166|GO:0003723|GO:0005524|GO:0019903|GO:0046790|GO:0050750|GO:0051082	IPR001404 // Heat shock protein Hsp90 // 2.1E-230///IPR003594 // ATPase-like, ATP-binding domain // 1.9E-14	NA	NA	NA
Ssc.1013.1.A1_at	0.0438394	1.33786	13.6933	13.7665	13.4338	13.8378	12.9942	13.142	P	P	P	P	P	P	12.9698	13.1899	13.1077	P	P	P	MGST1	397567	0070207 // protein homotrimerization // inferred from sequence or structural similarity	0005739 // mitochondrion // inferred from electronic annotation///0005741 // mitochondrial outer membrane // inferred from electronic annotation///0005783 // endoplasmic reticulum // inferred from electronic annotation///0005783 // endoplasmic reticulum // inferred from sequence or structural similarity///0005789 // endoplasmic reticulum membrane // inferred from electronic annotation///0005792 /…	0004364 // glutathione transferase activity // inferred from electronic annotation///0016740 // transferase activity // inferred from electronic annotation		NA	41211	This probe set was annotated using the Matching Probes based pipeline to a Entrez Gene identifier using 2 transcripts. // false // Matching Probes // A		AB000884(10),NM_214300(10)	Ssc.1013		NA		NA	NA		EC:2.5.1.18		NA	microsomal glutathione S-transferase 1	Porcine Array	NA	GO:0070207|GO:0005739|GO:0005741|GO:0005783|GO:0005783|GO:0005789|GO:0005792|GO:0016020|GO:0016021|GO:0016021|GO:0004364|GO:0016740		NA	NA	NA
Ssc.16377.1.A1_at	0.329812	2.39851	5.48356	6.0038	6.01912	6.10469	6.18754	8.81827	A	P	A	P	P	P	5.32424	3.31357	6.77949	P	A	P	GSTA2	396850	0008152 // metabolic process // inferred from electronic annotation		0004364 // glutathione transferase activity // inferred from electronic annotation///0016740 // transferase activity // inferred from electronic annotation	chr7:135747043-135819094 (-) // 48.98 //	NA	41211	This probe set was annotated using the Matching Probes based pipeline to a Entrez Gene identifier using 1 transcripts. // false // Matching Probes // A		NM_213850(11)	Ssc.16377	chr7|7	135819094	chr7	48.98	135747043	-	EC:2.5.1.18		NA	glutathione S-transferase alpha 2	Porcine Array	NA	GO:0008152|GO:0004364|GO:0016740		NA	NA	NA
Ssc.16377.1.A1_s_at	0.0530181	3.70629	6.28322	4.93514	5.87038	5.11017	6.53463	8.13811	A	A	A	A	A	P	4.39437	3.82936	5.40778	A	A	A	GSTA1///GSTA2///LOC100526118	100526118///396850///397682	0006749 // glutathione metabolic process // inferred from sequence or structural similarity///0008152 // metabolic process // inferred from electronic annotation	0005737 // cytoplasm // inferred from electronic annotation	0004364 // glutathione transferase activity // inferred from electronic annotation///0004364 // glutathione transferase activity // inferred from sequence or structural similarity///0016740 // transferase activity // inferred from electronic annotation	chr7:135747043-135819094 (-) // 48.98 //	NA	41211	This probe set was annotated using the Matching Probes based pipeline to a Entrez Gene identifier using 5 transcripts. // true // Matching Probes // A		GENSCAN00000036764(10),GENSCAN00000036770(11),ENSSSCT00000002910(11),ENSSSCT00000002914(10),XM_003128792(10),NM_214389(11),NM_213850(11)	Ssc.16377	chr7|7	135819094	chr7	48.98	135747043	-	EC:2.5.1.18	ENSSSCG00000002623///ENSSSCG00000002626	NA	glutathione S-transferase alpha 1///glutathione S-transferase alpha 2///glutathione S-transferase A1-like	Porcine Array	NA	GO:0006749|GO:0008152|GO:0005737|GO:0004364|GO:0004364|GO:0016740	IPR004045 // Glutathione S-transferase, N-terminal // 2.1E-24///IPR004045 // Glutathione S-transferase, N-terminal // 1.8E-23///IPR004046 // Glutathione S-transferase, C-terminal // 1.6E-21///IPR004046 // Glutathione S-transferase, C-terminal // 8.1E-22	NA	NA	NA
Ssc.17228.1.S1_at	0.16648	1.1083	13.8706	13.8572	14.0357	13.9333	13.7729	13.82	P	P	P	P	P	P	13.5877	13.8319	13.7765	P	P	P	RPL35	397598	0006412 // translation // inferred from electronic annotation	0005622 // intracellular // inferred from electronic annotation///0005737 // cytoplasm // inferred from electronic annotation///0005840 // ribosome // inferred from electronic annotation///0022625 // cytosolic large ribosomal subunit // inferred from electronic annotation///0030529 // ribonucleoprotein complex // inferred from electronic annotation	0003735 // structural constituent of ribosome // inferred from electronic annotation	chr1:280474097-280477399 (-) // 44.15 //	NA	41211	This probe set was annotated using the Matching Probes based pipeline to a Entrez Gene identifier using 5 transcripts. // false // Matching Probes // A	GENSCAN00000016088 // ensembl // 1 // Cross Hyb Matching Probes	AB055884(10),AY550044(10),DQ629168(10),ENSSSCT00000006152(11),NM_214326(10)	Ssc.17228	chr1|1	280477399	chr1	44.15	280474097	-		ENSSSCG00000005595	NA	ribosomal protein L35	Porcine Array	NA	GO:0006412|GO:0005622|GO:0005737|GO:0005840|GO:0022625|GO:0030529|GO:0003735	IPR001854 // Ribosomal protein L29 // 1.1E-24	NA	NA	NA
Ssc.3141.1.S1_at	0.769329	0.814924	4.63288	3.42885	4.95916	5.17862	5.25536	3.25502	A	A	A	A	A	A	3.55756	2.38307	6.23725	A	A	A	UPTI	396887	0010466 // negative regulation of peptidase activity // inferred from electronic annotation		0004867 // serine-type endopeptidase inhibitor activity // inferred from electronic annotation///0030414 // peptidase inhibitor activity // inferred from electronic annotation	chr17:49722929-49732144 (-) // 76.25 //	NA	41211	This probe set was annotated using the Genome Target Overlap based pipeline to a Entrez Gene identifier using 3 transcripts. // false // Genome Target Overlap // B	GENSCAN00000029173 // ensembl // 1 // Cross Hyb Matching Probes///ENSSSCT00000008110 // ensembl // 1 // Cross Hyb Matching Probes	ENSSSCT00000025064,L14282,NM_213871	Ssc.3141	chr17|17	49732144	chr17	76.25	49722929	-		ENSSSCG00000020659	NA	plasmin trypsin inhibitor	Porcine Array	NA	GO:0010466|GO:0004867|GO:0030414	IPR002223 // Proteinase inhibitor I2, Kunitz metazoa // 6.0E-22	NA	NA	NA
Ssc.11784.1.S1_at	0.0618606	0.281252	8.04474	8.29249	8.53076	8.80973	8.33031	8.39244	P	P	P	P	P	P	10.9081	9.28432	10.1117	P	P	P	TIMP1	396862	0043086 // negative regulation of catalytic activity // inferred from electronic annotation///0043249 // erythrocyte maturation // inferred from electronic annotation///0051045 // negative regulation of membrane protein ectodomain proteolysis // inferred from electronic annotation	0005576 // extracellular region // inferred from electronic annotation///0005578 // proteinaceous extracellular matrix // inferred from electronic annotation///0005604 // basement membrane // inferred from electronic annotation	0004857 // enzyme inhibitor activity // inferred from electronic annotation///0008191 // metalloendopeptidase inhibitor activity // inferred from electronic annotation///0046872 // metal ion binding // inferred from electronic annotation	chrX:42070339-42074314 (+) // 91.43 //	NA	41211	This probe set was annotated using the Matching Probes based pipeline to a Entrez Gene identifier using 2 transcripts. // false // Matching Probes // A	AF156029 // gb // 5 // Cross Hyb Matching Probes	ENSSSCT00000013426(11),NM_213857(10)	Ssc.11784	chrXp|X	42074314	chrX	91.43	42070339	+		ENSSSCG00000012277	NA	TIMP metallopeptidase inhibitor 1	Porcine Array	NA	GO:0043086|GO:0043249|GO:0051045|GO:0005576|GO:0005578|GO:0005604|GO:0004857|GO:0008191|GO:0046872	IPR001820 // Proteinase inhibitor I35, tissue inhibitor of metalloproteinase // 4.8E-64	NA	NA	NA
Ssc.13774.1.S1_at	0.277779	1.05061	14.1818	14.2303	14.3771	14.3685	14.118	14.2354	P	P	P	P	P	P	14.1437	14.2626	14.1414	P	P	P	RPS12	397650	0006412 // translation // inferred from electronic annotation	0005622 // intracellular // inferred from electronic annotation///0005737 // cytoplasm // inferred from electronic annotation///0005840 // ribosome // inferred from electronic annotation///0022627 // cytosolic small ribosomal subunit // inferred from electronic annotation///0030529 // ribonucleoprotein complex // inferred from electronic annotation	0003735 // structural constituent of ribosome // inferred from electronic annotation	chr1:32410230-32412844 (-) // 92.31 //	NA	41211	This probe set was annotated using the Matching Probes based pipeline to a Entrez Gene identifier using 2 transcripts. // false // Matching Probes // A	GENSCAN00000042815 // ensembl // 1 // Cross Hyb Matching Probes	ENSSSCT00000004616(11),NM_214363(10)	Ssc.13774	chr1|1	32412844	chr1	92.31	32410230	-		ENSSSCG00000004177	NA	ribosomal protein S12	Porcine Array	NA	GO:0006412|GO:0005622|GO:0005737|GO:0005840|GO:0022627|GO:0030529|GO:0003735	IPR004038 // Ribosomal protein L7Ae/L30e/S12e/Gadd45 // 4.3E-35	NA	NA	NA
Ssc.8516.1.A1_at	0.287377	3.09241	2.79588	4.30897	5.83877	5.51081	5.76362	7.93244	A	A	A	A	A	P	4.34036	4.75597	4.45669	A	P	A	GSTA1	397682	0006749 // glutathione metabolic process // inferred from sequence or structural similarity///0008152 // metabolic process // inferred from electronic annotation	0005737 // cytoplasm // inferred from electronic annotation	0004364 // glutathione transferase activity // inferred from electronic annotation///0004364 // glutathione transferase activity // inferred from sequence or structural similarity///0016740 // transferase activity // inferred from electronic annotation	chr7:135688004-135819094 (-) // 67.86 //	NA	41211	This probe set was annotated using the Matching Probes based pipeline to a Entrez Gene identifier using 1 transcripts. // false // Matching Probes // A	GENSCAN00000036770 // ensembl // 1 // Cross Hyb Matching Probes///ENSSSCT00000002910 // ensembl // 7 // Cross Hyb Matching Probes	NM_214389(11)	Ssc.8516		135819094	chr7	67.86	135688004	-	EC:2.5.1.18		NA	glutathione S-transferase alpha 1	Porcine Array	NA	GO:0006749|GO:0008152|GO:0005737|GO:0004364|GO:0004364|GO:0016740		NA	NA	NA
Ssc.11992.1.A1_at	0.379089	0.923166	9.70293	10.2467	10.1741	10.0559	10.4185	10.1403	P	P	P	P	P	P	10.1149	10.4187	10.2125	P	P	P	CLU	397025	0008219 // cell death // inferred from electronic annotation///0008629 // induction of apoptosis by intracellular signals // inferred from electronic annotation///0008629 // induction of apoptosis by intracellular signals // inferred from sequence or structural similarity///0009615 // response to virus // inferred from electronic annotation///0032436 // positive regulation of proteasomal ubiquiti…	0005576 // extracellular region // inferred from electronic annotation///0005615 // extracellular space // inferred from electronic annotation///0005615 // extracellular space // inferred from sequence or structural similarity///0005634 // nucleus // inferred from electronic annotation///0005737 // cytoplasm // inferred from electronic annotation///0005739 // mitochondrion // inferred from electr…	0016887 // ATPase activity // inferred from sequence or structural similarity///0031625 // ubiquitin protein ligase binding // inferred from electronic annotation///0031625 // ubiquitin protein ligase binding // inferred from sequence or structural similarity///0051787 // misfolded protein binding // inferred from electronic annotation///0051787 // misfolded protein binding // inferred from seque…	chr14:11455358-11466583 (-) // 94.23 //	NA	41211	This probe set was annotated using the Matching Probes based pipeline to a Entrez Gene identifier using 3 transcripts. // false // Matching Probes // A	AK345826 // gb_htc // 1 // Cross Hyb Matching Probes///AK391895 // gb_htc // 3 // Cross Hyb Matching Probes	ENSSSCT00000010601(10),M84639(11),NM_213971(11)	Ssc.11992		11466583	chr14	94.23	11455358	-		ENSSSCG00000009668	NA	clusterin	Porcine Array	NA	GO:0008219|GO:0008629|GO:0008629|GO:0009615|GO:0032436|GO:0032436|GO:0032463|GO:0032463|GO:0043065|GO:0043065|GO:0043066|GO:0043066|GO:0050821|GO:0050821|GO:0051092|GO:0051092|GO:0051788|GO:0051788|GO:0061077|GO:0061077|GO:2000060|GO:2000060|GO:2001244|GO:2001244|GO:0005576|GO:0005615|GO:0005615|GO:0005634|GO:0005737|GO:0005739|GO:0005783|GO:0005792|GO:0005829|GO:0016020|GO:0031012|GO:0031012|GO:…	IPR000753 // Clusterin-like // 4.0E-190	NA	NA	NA
Ssc.54.1.A1_at	0.0551696	0.693197	9.53837	9.18863	9.48667	9.9722	9.75079	9.26571	P	P	P	P	P	P	10.3922	9.95562	9.85767	P	P	P	CD9	397067	0006928 // cellular component movement // inferred from sequence or structural similarity///0007155 // cell adhesion // inferred from electronic annotation///0007155 // cell adhesion // inferred from sequence or structural similarity///0007338 // single fertilization // inferred from electronic annotation///0007342 // fusion of sperm to egg plasma membrane // inferred from sequence or structural …	0016020 // membrane // inferred from electronic annotation///0016021 // integral to membrane // inferred from electronic annotation		chr5:60379280-60418960 (+) // 80.8 //	NA	41211	This probe set was annotated using the Matching Probes based pipeline to a Entrez Gene identifier using 4 transcripts. // false // Matching Probes // A	GENSCAN00000016167 // ensembl // 5 // Cross Hyb Matching Probes///GENSCAN00000016174 // ensembl // 5 // Cross Hyb Matching Probes///ENSSSCT00000000773 // ensembl // 5 // Cross Hyb Matching Probes	AF525029(10),AY072785(11),ENSSSCT00000023950(10),NM_214006(11)	Ssc.54	chr5q25|5	60418960	chr5	80.8	60379280	+		ENSSSCG00000022230	NA	CD9 molecule	Porcine Array	NA	GO:0006928|GO:0007155|GO:0007155|GO:0007338|GO:0007342|GO:0030913|GO:0016020|GO:0016021	IPR018499 // Tetraspanin/Peripherin // 1.6E-54	NA	NA	NA
Ssc.11153.1.S1_at	0.104919	1.25441	11.3699	12.3284	12.0986	12.15	12.29	11.8174	P	P	P	P	P	P	11.7474	11.6979	11.7052	P	P	P	LOC100738430	100738430	0018279 // protein N-linked glycosylation via asparagine // inferred from electronic annotation	0005783 // endoplasmic reticulum // inferred from electronic annotation///0005789 // endoplasmic reticulum membrane // inferred from electronic annotation///0008250 // oligosaccharyltransferase complex // inferred from electronic annotation///0016020 // membrane // inferred from electronic annotation///0016021 // integral to membrane // inferred from electronic annotation	0004579 // dolichyl-diphosphooligosaccharide-protein glycotransferase activity // inferred from electronic annotation///0016740 // transferase activity // inferred from electronic annotation	chr17:42709110-42720205 (-) // 36.93 //	NA	41211	This probe set was annotated using the Matching Probes based pipeline to a Entrez Gene identifier using 1 transcripts. // false // Matching Probes // A	GENSCAN00000027348 // ensembl // 8 // Cross Hyb Matching Probes///GENSCAN00000033016 // ensembl // 8 // Cross Hyb Matching Probes///ENSSSCT00000027093 // ensembl // 8 // Cross Hyb Matching Probes	NM_213941(10)	Ssc.11153		42720205	chr17	36.93	42709110	-		ENSSSCG00000028728	NA	dolichyl-diphosphooligosaccharide--protein glycosyltransferase subunit 2-like	Porcine Array	NA	GO:0018279|GO:0005783|GO:0005789|GO:0008250|GO:0016020|GO:0016021|GO:0004579|GO:0016740	IPR008814 // Ribophorin II // 2.0E-155	NA	NA	NA
Ssc.4876.1.A1_at	0.395442	2.68815	10.3385	10.0086	9.78553	6.55195	5.52853	9.31444	P	P	P	P	A	P	6.63857	7.27141	8.92757	P	P	P	MBP	414286			0019911 // structural constituent of myelin sheath // inferred from electronic annotation	chr1:154973741-155017179 (-) // 84.13 //	NA	41211	This probe set was annotated using the Matching Probes based pipeline to a Entrez Gene identifier using 2 transcripts. // false // Matching Probes // A		AY603684(11),NM_001001546(11)	Ssc.4876	chr1|1 80 cM	155017179	chr1	84.13	154973741	-			NA	myelin basic protein	Porcine Array	NA	GO:0019911		NA	NA	NA
Ssc.11087.1.S1_at	0.472172	1.038	14.2238	14.2437	14.3684	14.3165	14.1512	14.1975	P	P	P	P	P	P	14.1252	14.3123	14.15	P	P	P	FAU///LOC100738725	100738725///396977	0006412 // translation // inferred from electronic annotation	0005622 // intracellular // inferred from electronic annotation///0005840 // ribosome // inferred from electronic annotation///0030529 // ribonucleoprotein complex // inferred from electronic annotation	0003735 // structural constituent of ribosome // inferred from electronic annotation	chr2:5471634-5473280 (+) // 75.42 //	NA	41211	This probe set was annotated using the Matching Probes based pipeline to a Entrez Gene identifier using 3 transcripts. // true // Matching Probes // A	U72543 // gb // 4 // Cross Hyb Matching Probes///GENSCAN00000008946 // ensembl // 2 // Cross Hyb Matching Probes///GENSCAN00000017147 // ensembl // 2 // Cross Hyb Matching Probes///ENSSSCT00000025000 // ensembl // 2 // Cross Hyb Matching Probes///ENSSSCT00000031982 // ensembl // 2 // Cross Hyb Matching Probes///XM_003482814 // refseq // 2 // Cross Hyb Matching Probes///XR_131303 // refseq // 2 //…	GENSCAN00000015401(9),ENSSSCT00000014213(11),AK397577(9),AK343262(11)	Ssc.11087		5473280	chr2	75.42	5471634	+		ENSSSCG00000013002	NA	Finkel-Biskis-Reilly murine sarcoma virus (FBR-MuSV) ubiquitously expressed///uncharacterized LOC100738725	Porcine Array	NA	GO:0006412|GO:0005622|GO:0005840|GO:0030529|GO:0003735	IPR000626 // Ubiquitin // 8.4E-19///IPR006846 // Ribosomal protein S30 // 1.3E-34	NA	NA	NA
Ssc.15060.1.S1_at	0.527219	0.467677	3.36079	2.04778	3.50222	4.80297	4.40475	2.76335	A	A	A	A	A	A	2.18332	5.3552	5.38514	A	A	A	CYP17A1	403330	0006694 // steroid biosynthetic process // inferred from electronic annotation///0006704 // glucocorticoid biosynthetic process // inferred from electronic annotation///0055114 // oxidation-reduction process // inferred from electronic annotation	0005739 // mitochondrion // inferred from electronic annotation///0016020 // membrane // inferred from electronic annotation///0030424 // axon // inferred from electronic annotation///0043025 // neuronal cell body // inferred from electronic annotation	0004497 // monooxygenase activity // inferred from electronic annotation///0004508 // steroid 17-alpha-monooxygenase activity // inferred from electronic annotation///0005506 // iron ion binding // inferred from electronic annotation///0009055 // electron carrier activity // inferred from electronic annotation///0016491 // oxidoreductase activity // inferred from electronic annotation///0016705 /…	chr14:118882243-118888535 (-) // 91.21 //	NA	41211	This probe set was annotated using the Matching Probes based pipeline to a Entrez Gene identifier using 4 transcripts. // false // Matching Probes // A		AK343431(11),ENSSSCT00000011585(11),M63507(10),NM_214428(10)	Ssc.15060	chr14|14	118888535	chr14	91.21	118882243	-	EC:1.14.99.9	ENSSSCG00000010591	NA	cytochrome P450 17A1	Porcine Array	NA	GO:0006694|GO:0006704|GO:0055114|GO:0005739|GO:0016020|GO:0030424|GO:0043025|GO:0004497|GO:0004508|GO:0005506|GO:0009055|GO:0016491|GO:0016705|GO:0020037|GO:0046872	IPR001128 // Cytochrome P450 // 1.1E-131	NA	NA	NA
Ssc.9819.1.S1_at	0.775568	0.98796	11.264	11.7787	11.4153	11.3163	11.5617	11.7362	P	P	P	P	P	P	11.449	11.5895	11.5861	P	P	P	PGRMC1	396946		0005634 // nucleus // inferred from electronic annotation///0005730 // nucleolus // inferred from electronic annotation///0005783 // endoplasmic reticulum // inferred from electronic annotation///0005789 // endoplasmic reticulum membrane // inferred from electronic annotation///0005792 // microsome // inferred from electronic annotation///0009986 // cell surface // inferred from electronic annota…	0004872 // receptor activity // inferred from electronic annotation///0005496 // steroid binding // inferred from electronic annotation///0008289 // lipid binding // inferred from electronic annotation///0020037 // heme binding // inferred from electronic annotation	chrX:96829514-96837567 (+) // 95.55 //	NA	41211	This probe set was annotated using the Matching Probes based pipeline to a Entrez Gene identifier using 2 transcripts. // false // Matching Probes // A		ENSSSCT00000013804(11),NM_213911(11)	Ssc.9819		96837567	chrX	95.55	96829514	+		ENSSSCG00000012625	NA	progesterone receptor membrane component 1	Porcine Array	NA	GO:0005634|GO:0005730|GO:0005783|GO:0005789|GO:0005792|GO:0009986|GO:0016020|GO:0016021|GO:0004872|GO:0005496|GO:0008289|GO:0020037	IPR001199 // Cytochrome b5 // 6.7E-19	NA	NA	NA
Ssc.5566.1.S1_at	0.214825	1.58866	7.14247	7.09978	6.8998	7.35322	7.42041	6.27449	P	P	P	P	P	P	5.53462	7.01267	6.31247	A	P	P	INHA	397386	0006917 // induction of apoptosis // inferred from electronic annotation///0006917 // induction of apoptosis // inferred from sequence or structural similarity///0042127 // regulation of cell proliferation // inferred from electronic annotation///0042541 // hemoglobin biosynthetic process // inferred from electronic annotation///0042541 // hemoglobin biosynthetic process // inferred from sequence…	0005576 // extracellular region // inferred from electronic annotation///0034673 // inhibin-betaglycan-ActRII complex // inferred from electronic annotation///0043512 // inhibin A complex // inferred from electronic annotation	0005102 // receptor binding // inferred from electronic annotation///0005179 // hormone activity // inferred from electronic annotation///0008083 // growth factor activity // inferred from electronic annotation		NA	41211	This probe set was annotated using the Matching Probes based pipeline to a Entrez Gene identifier using 3 transcripts. // false // Matching Probes // A		ENSSSCT00000031176(11),M13980(11),NM_214189(11)	Ssc.5566	chr15q2.5|15	NA		NA	NA			ENSSSCG00000020771	NA	inhibin, alpha	Porcine Array	NA	GO:0006917|GO:0006917|GO:0042127|GO:0042541|GO:0042541|GO:0051726|GO:0005576|GO:0034673|GO:0043512|GO:0005102|GO:0005179|GO:0008083	IPR001839 // Transforming growth factor-beta, C-terminal // 5.8E-28	NA	NA	NA
Ssc.638.1.S1_at	0.608228	1.04188	13.6369	13.7701	13.905	13.95	13.6105	13.7897	P	P	P	P	P	P	13.638	13.8978	13.6166	P	P	P	UBA52	397418	0006412 // translation // inferred from electronic annotation	0005634 // nucleus // inferred from electronic annotation///0005737 // cytoplasm // inferred from electronic annotation///0005840 // ribosome // inferred from electronic annotation///0022625 // cytosolic large ribosomal subunit // inferred from electronic annotation///0030529 // ribonucleoprotein complex // inferred from electronic annotation	0003735 // structural constituent of ribosome // inferred from electronic annotation	chr2:62548861-62550339 (+) // 88.89 //	NA	41211	This probe set was annotated using the Matching Probes based pipeline to a Entrez Gene identifier using 3 transcripts. // false // Matching Probes // A		ENSSSCT00000015193(11),NM_214211(11),U72496(11)	Ssc.638		62550339	chr2	88.89	62548861	+		ENSSSCG00000013907	NA	ubiquitin A-52 residue ribosomal protein fusion product 1	Porcine Array	NA	GO:0006412|GO:0005634|GO:0005737|GO:0005840|GO:0022625|GO:0030529|GO:0003735	IPR000626 // Ubiquitin // 6.5E-39///IPR001975 // Ribosomal protein L40e // 2.2E-33///IPR022617 // Small ubiquitin-related modifier, SUMO // 4.6E-24	NA	NA	NA
Ssc.638.1.A1_at	0.418023	0.925468	8.86128	9.35112	8.74847	9.1387	9.13673	9.27939	P	P	P	P	P	P	9.13227	9.085	9.40215	P	P	P	UBA52	397418	0006412 // translation // inferred from electronic annotation	0005634 // nucleus // inferred from electronic annotation///0005737 // cytoplasm // inferred from electronic annotation///0005840 // ribosome // inferred from electronic annotation///0022625 // cytosolic large ribosomal subunit // inferred from electronic annotation///0030529 // ribonucleoprotein complex // inferred from electronic annotation	0003735 // structural constituent of ribosome // inferred from electronic annotation	chr2:62548861-62550339 (-) // 88.89 //	NA	41211	This probe set was annotated using the Accession mapped clusters based pipeline to a Entrez Gene identifier using 2 transcripts. // false // Accession mapped clusters // E	GENSCAN00000023352 // ensembl // 10 // Negative Strand Matching Probes///ENSSSCT00000015193 // ensembl // 11 // Negative Strand Matching Probes///AK392699 // gb_htc // 11 // Negative Strand Matching Probes	NM_214211,U72496	Ssc.638		62550339	chr2	88.89	62548861	-			NA	ubiquitin A-52 residue ribosomal protein fusion product 1	Porcine Array	NA	GO:0006412|GO:0005634|GO:0005737|GO:0005840|GO:0022625|GO:0030529|GO:0003735		NA	NA	NA
Ssc.3284.1.A1_at	0.81388	1.01453	14.2734	14.2127	14.3124	14.3208	14.1515	14.2221	P	P	P	P	P	P	14.1289	14.4128	14.1268	P	P	P	LOC100525845///RPL32	100525845///414419	0006412 // translation // inferred from electronic annotation	0005622 // intracellular // inferred from electronic annotation///0005840 // ribosome // inferred from electronic annotation///0022625 // cytosolic large ribosomal subunit // inferred from electronic annotation///0030529 // ribonucleoprotein complex // inferred from electronic annotation	0003735 // structural constituent of ribosome // inferred from electronic annotation	chr13:57163208-57166670 (+) // 83.73 //	NA	41211	This probe set was annotated using the Matching Probes based pipeline to a Entrez Gene identifier using 4 transcripts. // true // Matching Probes // A	GENSCAN00000011091 // ensembl // 3 // Cross Hyb Matching Probes///GENSCAN00000022654 // ensembl // 1 // Cross Hyb Matching Probes///GENSCAN00000023241 // ensembl // 6 // Cross Hyb Matching Probes///GENSCAN00000052229 // ensembl // 1 // Cross Hyb Matching Probes///AK234623 // gb_htc // 2 // Cross Hyb Matching Probes///XM_003121261 // refseq // 6 // Cross Hyb Matching Probes///ENSSSCT00000031032 //…	AY550039(11),ENSSSCT00000026890(11),AK400064(11),NM_001001636(11)	Ssc.3284	chr13|13///chr1|1	57166670	chr13	83.73	57163208	+		ENSSSCG00000027637	NA	60S ribosomal protein L32-like///ribosomal protein L32	Porcine Array	NA	GO:0006412|GO:0005622|GO:0005840|GO:0022625|GO:0030529|GO:0003735	IPR001515 // Ribosomal protein L32e // 9.8E-56	NA	NA	NA
Ssc.3284.1.S1_at	0.491857	0.946177	9.02145	8.80822	8.8909	8.54335	8.97601	8.67189	P	P	P	P	P	P	8.74284	9.03607	8.93004	P	P	P	RPL32	414419	0006412 // translation // inferred from electronic annotation	0005622 // intracellular // inferred from electronic annotation///0005840 // ribosome // inferred from electronic annotation///0022625 // cytosolic large ribosomal subunit // inferred from electronic annotation///0030529 // ribonucleoprotein complex // inferred from electronic annotation	0003735 // structural constituent of ribosome // inferred from electronic annotation	chr13:57163208-57166670 (-) // 83.73 //	NA	41211	This probe set was annotated using the Accession mapped clusters based pipeline to a Entrez Gene identifier using 2 transcripts. // false // Accession mapped clusters // E	ENSSSCT00000031032 // ensembl // 3 // Cross Hyb Matching Probes///ENSSSCT00000012675 // ensembl // 3 // Cross Hyb Matching Probes///ENSSSCT00000026890 // ensembl // 9 // Negative Strand Matching Probes///AK400064 // gb_htc // 9 // Negative Strand Matching Probes	AY550039,NM_001001636	Ssc.3284	chr13|13	57166670	chr13	83.73	57163208	-			NA	ribosomal protein L32	Porcine Array	NA	GO:0006412|GO:0005622|GO:0005840|GO:0022625|GO:0030529|GO:0003735		NA	NA	NA
Ssc.226.1.S1_at	0.755624	1.05359	10.5003	10.4321	9.76841	9.85604	10.1935	10.1407	P	P	P	P	P	P	10.1697	9.73638	10.3257	P	P	P	HMGB2///LOC100625333	100625333///397130	0006265 // DNA topological change // inferred from direct assay///0006288 // base-excision repair, DNA ligation // inferred from sequence or structural similarity///0006357 // regulation of transcription from RNA polymerase II promoter // inferred from sequence or structural similarity///0051103 // DNA ligation involved in DNA repair // inferred from direct assay	0000793 // condensed chromosome // inferred from sequence or structural similarity///0005634 // nucleus // inferred from electronic annotation///0005634 // nucleus // inferred from sequence or structural similarity///0005694 // chromosome // inferred from electronic annotation///0005737 // cytoplasm // inferred from sequence or structural similarity///0048471 // perinuclear region of cytoplasm //…	0003677 // DNA binding // inferred from direct assay///0003677 // DNA binding // inferred from electronic annotation///0008301 // DNA binding, bending // inferred from direct assay///0008301 // DNA binding, bending // inferred from sequence or structural similarity	chr14:16303782-16306826 (+) // 89.23 //	NA	41211	This probe set was annotated using the Matching Probes based pipeline to a Entrez Gene identifier using 4 transcripts. // true // Matching Probes // A	GENSCAN00000004222 // ensembl // 3 // Cross Hyb Matching Probes///GENSCAN00000017456 // ensembl // 3 // Cross Hyb Matching Probes	J02895(11),ENSSSCT00000024238(11),ENSSSCT00000010639(11),AK399703(11),XR_131047(11),NM_214063(11)	Ssc.226	chr14|14	16306826	chr14	89.23	16303782	+		ENSSSCG00000009704	NA	high mobility group box 2///high mobility group protein B2-like	Porcine Array	NA	GO:0006265|GO:0006288|GO:0006357|GO:0051103|GO:0000793|GO:0005634|GO:0005634|GO:0005694|GO:0005737|GO:0048471|GO:0003677|GO:0003677|GO:0008301|GO:0008301	IPR009071 // High mobility group, superfamily // 4.4E-13///IPR009071 // High mobility group, superfamily // 2.8E-30///IPR009071 // High mobility group, superfamily // 1.5E-16///IPR009071 // High mobility group, superfamily // 4.4E-30	NA	NA	NA
Ssc.14524.1.S1_at	0.00766353	0.731634	11.053	10.5151	10.5527	11.0897	10.6011	10.6782	P	P	P	P	P	P	11.2854	11.0746	11.2856	P	P	P	CTSL1	396926	0006508 // proteolysis // inferred from electronic annotation	0005764 // lysosome // inferred from electronic annotation	0008233 // peptidase activity // inferred from electronic annotation///0008234 // cysteine-type peptidase activity // inferred from electronic annotation///0016787 // hydrolase activity // inferred from electronic annotation	chr10:65264641-65270316 (-) // 95.34 /////chr10:65320869-65326544 (-) // 95.34 //	NA	41211	This probe set was annotated using the Matching Probes based pipeline to a Entrez Gene identifier using 4 transcripts. // false // Matching Probes // A	GENSCAN00000033999 // ensembl // 6 // Cross Hyb Matching Probes	AK233288(11),D37917(11),ENSSSCT00000012233(9),NM_213892(11)	Ssc.14524		65270316	chr10	95.34	65264641	-	EC:3.4.22.15	ENSSSCG00000011171	NA	cathepsin L1	Porcine Array	NA	GO:0006508|GO:0005764|GO:0008233|GO:0008234|GO:0016787	IPR000668 // Peptidase C1A, papain C-terminal // 4.0E-90///IPR013201 // Proteinase inhibitor I29, cathepsin propeptide // 1.9E-15	NA	NA	NA
Ssc.328.1.A1_at	0.067558	0.873061	11.8826	11.7396	11.8932	11.887	11.4512	11.675	P	P	P	P	P	P	12.03	11.9997	11.8404	P	P	P	JAK1	397202	0006468 // protein phosphorylation // inferred from electronic annotation///0007167 // enzyme linked receptor protein signaling pathway // inferred from electronic annotation///0007243 // intracellular protein kinase cascade // inferred from electronic annotation///0016310 // phosphorylation // inferred from electronic annotation///0018108 // peptidyl-tyrosine phosphorylation // inferred from ele…	0005634 // nucleus // inferred from electronic annotation///0005737 // cytoplasm // inferred from electronic annotation///0005856 // cytoskeleton // inferred from electronic annotation///0016020 // membrane // inferred from electronic annotation	0000166 // nucleotide binding // inferred from electronic annotation///0004672 // protein kinase activity // inferred from electronic annotation///0004713 // protein tyrosine kinase activity // inferred from electronic annotation///0004715 // non-membrane spanning protein tyrosine kinase activity // inferred from electronic annotation///0004872 // receptor activity // inferred from electronic ann…		NA	41211	This probe set was annotated using the Matching Probes based pipeline to a Entrez Gene identifier using 2 transcripts. // false // Matching Probes // A		AB036335(11),NM_214114(11)	Ssc.328		NA		NA	NA		EC:2.7.10.2		NA	Janus kinase 1	Porcine Array	NA	GO:0006468|GO:0007167|GO:0007243|GO:0016310|GO:0018108|GO:0019221|GO:0046677|GO:0005634|GO:0005737|GO:0005856|GO:0016020|GO:0000166|GO:0004672|GO:0004713|GO:0004715|GO:0004872|GO:0005524|GO:0016301|GO:0016740|GO:0016772		NA	NA	NA
Ssc.328.1.S1_at	0.676842	0.965008	4.02923	5.38825	4.79311	3.91018	2.76701	2.5913	A	A	A	A	A	A	4.12368	3.49555	4.91901	A	A	A	JAK1	397202	0006468 // protein phosphorylation // inferred from electronic annotation///0007167 // enzyme linked receptor protein signaling pathway // inferred from electronic annotation///0007243 // intracellular protein kinase cascade // inferred from electronic annotation///0016310 // phosphorylation // inferred from electronic annotation///0018108 // peptidyl-tyrosine phosphorylation // inferred from ele…	0005634 // nucleus // inferred from electronic annotation///0005737 // cytoplasm // inferred from electronic annotation///0005856 // cytoskeleton // inferred from electronic annotation///0016020 // membrane // inferred from electronic annotation	0000166 // nucleotide binding // inferred from electronic annotation///0004672 // protein kinase activity // inferred from electronic annotation///0004713 // protein tyrosine kinase activity // inferred from electronic annotation///0004715 // non-membrane spanning protein tyrosine kinase activity // inferred from electronic annotation///0004872 // receptor activity // inferred from electronic ann…		NA	41211	This probe set was annotated using the Accession mapped clusters based pipeline to a Entrez Gene identifier using 3 transcripts. // false // Accession mapped clusters // E	ENSSSCT00000004215 // ensembl // 9 // Negative Strand Matching Probes	AB036335,AF052689,NM_214114	Ssc.328		NA		NA	NA		EC:2.7.10.2		NA	Janus kinase 1	Porcine Array	NA	GO:0006468|GO:0007167|GO:0007243|GO:0016310|GO:0018108|GO:0019221|GO:0046677|GO:0005634|GO:0005737|GO:0005856|GO:0016020|GO:0000166|GO:0004672|GO:0004713|GO:0004715|GO:0004872|GO:0005524|GO:0016301|GO:0016740|GO:0016772		NA	NA	NA
Ssc.9781.1.S1_at	0.00104168	0.298297	8.60611	8.99749	9.02293	10.0782	9.92741	8.11206	P	P	P	P	P	P	11.256	10.7425	11.0573	P	P	P	SERPINE1	396945	0001300 // chronological cell aging // inferred from electronic annotation///0001525 // angiogenesis // inferred from electronic annotation///0010466 // negative regulation of peptidase activity // inferred from electronic annotation///0010469 // regulation of receptor activity // inferred from electronic annotation///0010757 // negative regulation of plasminogen activation // inferred from elect…	0005576 // extracellular region // inferred from electronic annotation///0005615 // extracellular space // inferred from electronic annotation///0031012 // extracellular matrix // inferred from electronic annotation	0002020 // protease binding // inferred from electronic annotation///0004867 // serine-type endopeptidase inhibitor activity // inferred from electronic annotation///0005102 // receptor binding // inferred from electronic annotation///0030414 // peptidase inhibitor activity // inferred from electronic annotation		NA	41211	This probe set was annotated using the Matching Probes based pipeline to a Entrez Gene identifier using 1 transcripts. // false // Matching Probes // A		NM_213910(11)	Ssc.9781		NA		NA	NA				NA	serpin peptidase inhibitor, clade E (nexin, plasminogen activator inhibitor type 1), member 1	Porcine Array	NA	GO:0001300|GO:0001525|GO:0010466|GO:0010469|GO:0010757|GO:0010951|GO:0014912|GO:0030194|GO:0030336|GO:0032757|GO:0033629|GO:0035491|GO:0042127|GO:0043066|GO:0045765|GO:0045766|GO:0048260|GO:0050729|GO:0050829|GO:0051918|GO:0061044|GO:0070887|GO:0071222|GO:0090026|GO:2000098|GO:0005576|GO:0005615|GO:0031012|GO:0002020|GO:0004867|GO:0005102|GO:0030414		NA	NA	NA
Ssc.8776.1.S1_at	0.234675	0.683405	1.80423	2.54209	4.11493	3.84145	0	2.65393	A	A	A	A	A	A	3.36067	2.79076	4.17993	A	A	A	CYP11A1	403329	0006629 // lipid metabolic process // inferred from electronic annotation///0006694 // steroid biosynthetic process // inferred from electronic annotation///0008202 // steroid metabolic process // inferred from electronic annotation///0008203 // cholesterol metabolic process // inferred from electronic annotation///0008207 // C21-steroid hormone metabolic process // inferred from electronic annot…	0005739 // mitochondrion // inferred from electronic annotation///0016020 // membrane // inferred from electronic annotation///0031966 // mitochondrial membrane // inferred from electronic annotation	0004497 // monooxygenase activity // inferred from electronic annotation///0005506 // iron ion binding // inferred from electronic annotation///0008386 // cholesterol monooxygenase (side-chain-cleaving) activity // inferred from electronic annotation///0009055 // electron carrier activity // inferred from electronic annotation///0016491 // oxidoreductase activity // inferred from electronic annot…		NA	41211	This probe set was annotated using the Matching Probes based pipeline to a Entrez Gene identifier using 1 transcripts. // false // Matching Probes // A	GENSCAN00000036509 // ensembl // 6 // Cross Hyb Matching Probes///ENSSSCT00000027131 // ensembl // 6 // Cross Hyb Matching Probes	NM_214427(11)	Ssc.8776	chr7|7	NA		NA	NA		EC:1.14.15.6		NA	cytochrome P450, family 11, subfamily A, polypeptide 1	Porcine Array	NA	GO:0006629|GO:0006694|GO:0008202|GO:0008203|GO:0008207|GO:0055114|GO:0005739|GO:0016020|GO:0031966|GO:0004497|GO:0005506|GO:0008386|GO:0009055|GO:0016491|GO:0016705|GO:0020037|GO:0046872		NA	NA	NA
Ssc.105.1.S1_at	0.0732223	0.564203	11.4903	11.5041	11.735	11.2709	11.3074	11.3365	P	P	P	P	P	P	12.1666	11.8467	12.6864	P	P	P	PRKAR1A	397091	0001707 // mesoderm formation // inferred from electronic annotation///0001932 // regulation of protein phosphorylation // inferred from electronic annotation///0007165 // signal transduction // inferred from electronic annotation	0005952 // cAMP-dependent protein kinase complex // inferred from electronic annotation///0031594 // neuromuscular junction // inferred from electronic annotation///0043234 // protein complex // inferred from electronic annotation	0000166 // nucleotide binding // inferred from electronic annotation///0008603 // cAMP-dependent protein kinase regulator activity // inferred from electronic annotation///0030552 // cAMP binding // inferred from electronic annotation///0031625 // ubiquitin protein ligase binding // inferred from electronic annotation	chr12:9944979-9961442 (-) // 97.28 //	NA	41211	This probe set was annotated using the Matching Probes based pipeline to a Entrez Gene identifier using 2 transcripts. // false // Matching Probes // A	GENSCAN00000051082 // ensembl // 7 // Cross Hyb Matching Probes	ENSSSCT00000018788(11),NM_214026(10)	Ssc.105	chr12p14|12	9961442	chr12	97.28	9944979	-	EC:2.7.11.1	ENSSSCG00000017259	NA	protein kinase, cAMP-dependent, regulatory, type I, alpha (tissue specific extinguisher 1)	Porcine Array	NA	GO:0001707|GO:0001932|GO:0007165|GO:0005952|GO:0031594|GO:0043234|GO:0000166|GO:0008603|GO:0030552|GO:0031625	IPR000595 // Cyclic nucleotide-binding domain // 5.5E-25///IPR000595 // Cyclic nucleotide-binding domain // 3.7E-25///IPR003117 // cAMP-dependent protein kinase, regulatory subunit, type I/II alpha/beta // 2.3E-19	NA	NA	NA
Ssc.9272.1.S1_at	0.595246	1.14684	5.48148	5.09479	4.34222	5.10895	2.38435	2.48304	A	P	A	P	A	A	1.27859	2.89587	5.73094	A	A	P	EPCAM	403163	0001657 // ureteric bud development // inferred from electronic annotation///0008284 // positive regulation of cell proliferation // inferred from electronic annotation///0008284 // positive regulation of cell proliferation // inferred from sequence or structural similarity	0005886 // plasma membrane // inferred from electronic annotation///0005886 // plasma membrane // inferred from sequence or structural similarity///0005923 // tight junction // inferred from electronic annotation///0005923 // tight junction // inferred from sequence or structural similarity///0009986 // cell surface // inferred from electronic annotation///0016020 // membrane // inferred from ele…		chr3:86465632-86481296 (-) // 92.21 //	NA	41211	This probe set was annotated using the Matching Probes based pipeline to a Entrez Gene identifier using 3 transcripts. // false // Matching Probes // A	GENSCAN00000018300 // ensembl // 5 // Cross Hyb Matching Probes///AK239187 // gb_htc // 6 // Cross Hyb Matching Probes	AB161197(11),ENSSSCT00000009230(11),NM_214419(11)	Ssc.9272	chr3|3	86481296	chr3	92.21	86465632	-		ENSSSCG00000008429	NA	epithelial cell adhesion molecule	Porcine Array	NA	GO:0001657|GO:0008284|GO:0008284|GO:0005886|GO:0005886|GO:0005923|GO:0005923|GO:0009986|GO:0016020|GO:0016021|GO:0016323|GO:0016324|GO:0016328|GO:0016328|GO:0030054	IPR000716 // Thyroglobulin type-1 // 9.4E-21	NA	NA	NA
Ssc.2979.1.S1_at	0.0239849	1.42651	12.4659	12.8269	12.9803	13.291	12.9662	12.897	P	P	P	P	P	P	12.6323	12.2413	12.334	P	P	P	PRDX6	399538	0006979 // response to oxidative stress // inferred from electronic annotation///0008152 // metabolic process // inferred from electronic annotation///0009395 // phospholipid catabolic process // inferred from electronic annotation///0016042 // lipid catabolic process // inferred from electronic annotation///0055114 // oxidation-reduction process // inferred from electronic annotation	0005737 // cytoplasm // inferred from electronic annotation///0005737 // cytoplasm // inferred from sequence or structural similarity///0005764 // lysosome // inferred from electronic annotation///0016023 // cytoplasmic membrane-bounded vesicle // inferred from electronic annotation///0031410 // cytoplasmic vesicle // inferred from electronic annotation	0003824 // catalytic activity // inferred from electronic annotation///0004601 // peroxidase activity // inferred from electronic annotation///0004602 // glutathione peroxidase activity // inferred from electronic annotation///0004623 // phospholipase A2 activity // inferred from electronic annotation///0016209 // antioxidant activity // inferred from electronic annotation///0016491 // oxidoreduc…	chr9:108779451-108783067 (-) // 74.38 //	NA	41211	This probe set was annotated using the Matching Probes based pipeline to a Entrez Gene identifier using 2 transcripts. // false // Matching Probes // A		ENSSSCT00000028213(11),NM_214408(11)	Ssc.2979		108783067	chr9	74.38	108779451	-	EC:1.11.1.15///EC:1.11.1.9	ENSSSCG00000022742	NA	peroxiredoxin 6	Porcine Array	NA	GO:0006979|GO:0008152|GO:0009395|GO:0016042|GO:0055114|GO:0005737|GO:0005737|GO:0005764|GO:0016023|GO:0031410|GO:0003824|GO:0004601|GO:0004602|GO:0004623|GO:0016209|GO:0016491|GO:0016787|GO:0051920	IPR000866 // Alkyl hydroperoxide reductase subunit C/ Thiol specific antioxidant // 3.7E-34///IPR013740 // Redoxin // 5.1E-14///IPR019479 // Peroxiredoxin, C-terminal // 1.0E-14	NA	NA	NA
Ssc.6080.1.S1_at	0.0100179	0.623553	11.0507	11.5437	11.9497	11.5889	11.2312	11.8094	P	P	P	P	P	P	11.989	12.4331	12.2725	P	P	P	SLPI	396886	0010466 // negative regulation of peptidase activity // inferred from electronic annotation///0032091 // negative regulation of protein binding // inferred from electronic annotation///0045071 // negative regulation of viral genome replication // inferred from electronic annotation	0005576 // extracellular region // inferred from electronic annotation///0031012 // extracellular matrix // inferred from electronic annotation	0004867 // serine-type endopeptidase inhibitor activity // inferred from electronic annotation///0019899 // enzyme binding // inferred from electronic annotation///0030414 // peptidase inhibitor activity // inferred from electronic annotation	chr17:49357591-49360165 (+) // 72.45 /////chr17:49485077-49487651 (-) // 72.45 //	NA	41211	This probe set was annotated using the Matching Probes based pipeline to a Entrez Gene identifier using 3 transcripts. // false // Matching Probes // A	M31216 // gb // 2 // Cross Hyb Matching Probes///GENSCAN00000049871 // ensembl // 6 // Cross Hyb Matching Probes	ENSSSCT00000024303(11),M57446(10),NM_213870(10)	Ssc.6080	chr17|17	49360165	chr17	72.45	49357591	+		ENSSSCG00000022913	NA	secretory leukocyte peptidase inhibitor	Porcine Array	NA	GO:0010466|GO:0032091|GO:0045071|GO:0005576|GO:0031012|GO:0004867|GO:0019899|GO:0030414	IPR008197 // Whey acidic protein, 4-disulphide core // 5.5E-13///IPR008197 // Whey acidic protein, 4-disulphide core // 6.4E-13	NA	NA	NA
Ssc.1098.1.S1_at	0.362751	1.08041	14.3255	14.3532	14.6164	14.5555	14.3092	14.3564	P	P	P	P	P	P	14.1975	14.4915	14.2314	P	P	P	LOC100623726///RPS29	100623726///414391	0006412 // translation // inferred from electronic annotation	0005622 // intracellular // inferred from electronic annotation///0005840 // ribosome // inferred from electronic annotation///0030529 // ribonucleoprotein complex // inferred from electronic annotation	0003735 // structural constituent of ribosome // inferred from electronic annotation///0046872 // metal ion binding // inferred from electronic annotation	chr1:187870822-187872669 (-) // 72.05 //	NA	41211	This probe set was annotated using the Matching Probes based pipeline to a Entrez Gene identifier using 2 transcripts. // true // Matching Probes // A	AY550074 // gb // 5 // Cross Hyb Matching Probes///GENSCAN00000006329 // ensembl // 7 // Cross Hyb Matching Probes///GENSCAN00000018270 // ensembl // 2 // Cross Hyb Matching Probes///GENSCAN00000041300 // ensembl // 1 // Cross Hyb Matching Probes///ENSSSCT00000030646 // ensembl // 2 // Cross Hyb Matching Probes///ENSSSCT00000025089 // ensembl // 2 // Cross Hyb Matching Probes///ENSSSCT00000026059…	ENSSSCT00000005518(11),AK399710(10),AK399903(11)	Ssc.1098		187872669	chr1	72.05	187870822	-		ENSSSCG00000005003	NA	40S ribosomal protein S29-like///ribosomal protein S29	Porcine Array	NA	GO:0006412|GO:0005622|GO:0005840|GO:0030529|GO:0003735|GO:0046872	IPR001209 // Ribosomal protein S14 // 7.6E-24	NA	NA	NA
Ssc.11791.1.S1_at	0.873653	1.02031	8.65973	8.98417	8.97156	8.44894	8.57847	8.81752	P	P	P	P	P	P	8.8703	8.56526	8.73222	P	P	P	SCARB1	397018	0001935 // endothelial cell proliferation // inferred from electronic annotation///0006707 // cholesterol catabolic process // inferred from electronic annotation///0007155 // cell adhesion // inferred from electronic annotation///0010867 // positive regulation of triglyceride biosynthetic process // inferred from electronic annotation///0010886 // positive regulation of cholesterol storage // in…	0000299 // integral to membrane of membrane fraction // inferred from electronic annotation///0005886 // plasma membrane // inferred from electronic annotation///0005887 // integral to plasma membrane // inferred from electronic annotation///0005901 // caveola // inferred from electronic annotation///0016020 // membrane // inferred from electronic annotation///0016021 // integral to membrane // i…	0001530 // lipopolysaccharide binding // inferred from electronic annotation///0001875 // lipopolysaccharide receptor activity // inferred from electronic annotation///0004872 // receptor activity // inferred from electronic annotation///0008035 // high-density lipoprotein particle binding // inferred from electronic annotation///0030169 // low-density lipoprotein particle binding // inferred fro…	chr14:28301364-28393571 (+) // 98.43 //	NA	41211	This probe set was annotated using the Matching Probes based pipeline to a Entrez Gene identifier using 3 transcripts. // false // Matching Probes // A		AF467889(11),ENSSSCT00000010699(10),NM_213967(11)	Ssc.11791	chr14|14	28393571	chr14	98.43	28301364	+		ENSSSCG00000009759	NA	scavenger receptor class B, member 1	Porcine Array	NA	GO:0001935|GO:0006707|GO:0007155|GO:0010867|GO:0010886|GO:0010899|GO:0015914|GO:0015920|GO:0030301|GO:0031663|GO:0032497|GO:0033344|GO:0034375|GO:0034383|GO:0034384|GO:0042632|GO:0043534|GO:0043654|GO:0043691|GO:0051000|GO:0051856|GO:0070328|GO:0070508|GO:0000299|GO:0005886|GO:0005887|GO:0005901|GO:0016020|GO:0016021|GO:0001530|GO:0001875|GO:0004872|GO:0008035|GO:0030169|GO:0034185|GO:0034186|GO:…	IPR002159 // CD36 antigen // 1.1E-152	NA	NA	NA
Ssc.1018.1.S1_at	0.0890568	1.17371	13.1679	13.414	13.041	13.1884	12.8891	13.1928	P	P	P	P	P	P	12.7658	13.0376	12.9631	P	P	P	CAT	397568	0000302 // response to reactive oxygen species // inferred from electronic annotation///0006641 // triglyceride metabolic process // inferred from electronic annotation///0006979 // response to oxidative stress // inferred from electronic annotation///0008203 // cholesterol metabolic process // inferred from electronic annotation///0009060 // aerobic respiration // inferred from electronic annota…	0005739 // mitochondrion // inferred from electronic annotation///0005777 // peroxisome // inferred from electronic annotation///0005778 // peroxisomal membrane // inferred from electronic annotation	0004046 // aminoacylase activity // inferred from electronic annotation///0004096 // catalase activity // inferred from electronic annotation///0004601 // peroxidase activity // inferred from electronic annotation///0016491 // oxidoreductase activity // inferred from electronic annotation///0016684 // oxidoreductase activity, acting on peroxide as acceptor // inferred from electronic annotation//…	chr2:24918171-24957715 (-) // 99.91 //	NA	41211	This probe set was annotated using the Matching Probes based pipeline to a Entrez Gene identifier using 3 transcripts. // false // Matching Probes // A		D89812(10),ENSSSCT00000014528(10),NM_214301(10)	Ssc.1018	chr2p16-p15|2	24957715	chr2	99.91	24918171	-	EC:1.11.1.6	ENSSSCG00000013302	NA	catalase	Porcine Array	NA	GO:0000302|GO:0006641|GO:0006979|GO:0008203|GO:0009060|GO:0009650|GO:0014068|GO:0020027|GO:0032088|GO:0042744|GO:0043066|GO:0051092|GO:0051262|GO:0051781|GO:0055114|GO:0005739|GO:0005777|GO:0005778|GO:0004046|GO:0004096|GO:0004601|GO:0016491|GO:0016684|GO:0020037|GO:0042803|GO:0046872|GO:0050661	IPR010582 // Catalase immune-responsive domain // 1.1E-21///IPR011614 // Catalase core domain // 4.0E-195	NA	NA	NA
Ssc.14003.1.S1_a_at	0.996729	1.00294	13.6635	13.4544	13.4251	13.2669	13.2893	13.4286	P	P	P	P	P	P	13.3301	13.4145	13.5183	P	P	P	CTNNB1	397657	0000122 // negative regulation of transcription from RNA polymerase II promoter // inferred from electronic annotation///0000578 // embryonic axis specification // inferred from electronic annotation///0000904 // cell morphogenesis involved in differentiation // inferred from electronic annotation///0001501 // skeletal system development // inferred from electronic annotation///0001569 // pattern…	0005624 // membrane fraction // inferred from electronic annotation///0005634 // nucleus // inferred from electronic annotation///0005634 // nucleus // inferred from sequence or structural similarity///0005667 // transcription factor complex // inferred from electronic annotation///0005667 // transcription factor complex // inferred from sequence or structural similarity///0005737 // cytoplasm //…	0003677 // DNA binding // inferred from electronic annotation///0003682 // chromatin binding // inferred from electronic annotation///0003690 // double-stranded DNA binding // inferred from electronic annotation///0003700 // sequence-specific DNA binding transcription factor activity // inferred from electronic annotation///0003713 // transcription coactivator activity // inferred from electronic…	chr13:20905969-20950022 (+) // 93.14 //	NA	41211	This probe set was annotated using the Matching Probes based pipeline to a Entrez Gene identifier using 3 transcripts. // false // Matching Probes // A		AB046171(11),ENSSSCT00000012342(11),NM_214367(11)	Ssc.14003		20950022	chr13	93.14	20905969	+		ENSSSCG00000011274	NA	catenin (cadherin-associated protein), beta 1, 88kDa	Porcine Array	NA	GO:0000122|GO:0000578|GO:0000904|GO:0001501|GO:0001569|GO:0001570|GO:0001658|GO:0001701|GO:0001702|GO:0001706|GO:0001708|GO:0001709|GO:0001711|GO:0001822|GO:0002053|GO:0002089|GO:0003266|GO:0003337|GO:0003338|GO:0006355|GO:0006357|GO:0006915|GO:0007155|GO:0007155|GO:0007160|GO:0007268|GO:0007398|GO:0007403|GO:0007507|GO:0008283|GO:0008284|GO:0008285|GO:0008285|GO:0009948|GO:0009950|GO:0009953|GO:…	IPR000225 // Armadillo // 4.0E-10///IPR000225 // Armadillo // 8.2E-12///IPR000225 // Armadillo // 2.3E-8///IPR000225 // Armadillo // 3.8E-9///IPR000225 // Armadillo // 4.3E-11	NA	NA	NA
Ssc.640.1.S1_at	0.723404	5.7002	2.32552	1.71053	1.76977	2.37405	3.92237	8.59993	A	A	A	A	A	P	2.15579	4.86444	1.70416	A	A	A	LOC100625914///TTR	100625914///397419	0006810 // transport // inferred from electronic annotation	0005576 // extracellular region // inferred from electronic annotation	0005179 // hormone activity // inferred from electronic annotation		NA	41211	This probe set was annotated using the Matching Probes based pipeline to a Entrez Gene identifier using 5 transcripts. // true // Matching Probes // A	GENSCAN00000010082 // ensembl // 4 // Cross Hyb Matching Probes///XM_003484242 // refseq // 5 // Cross Hyb Matching Probes///XM_003356393 // refseq // 9 // Negative Strand Matching Probes	U16131(11),GENSCAN00000011203(9),ENSSSCT00000024562(11),AK233624(11),NM_214212(11)	Ssc.640		NA		NA	NA			ENSSSCG00000023686	NA	uncharacterized LOC100625914///transthyretin	Porcine Array	NA	GO:0006810|GO:0005576|GO:0005179	IPR023416 // Transthyretin/hydroxyisourate hydrolase, superfamily // 4.1E-40	NA	NA	NA
Ssc.22086.1.A1_at	0.660693	0.968681	9.70314	9.70186	9.71536	9.60737	9.5184	9.40646	P	P	P	P	P	P	9.76294	9.7057	9.49508	P	P	P	MAGED1	414852	0006357 // regulation of transcription from RNA polymerase II promoter // inferred from electronic annotation///0043065 // positive regulation of apoptotic process // inferred from electronic annotation///0043406 // positive regulation of MAP kinase activity // inferred from electronic annotation///0045892 // negative regulation of transcription, DNA-dependent // inferred from electronic annotati…	0005737 // cytoplasm // inferred from electronic annotation///0005886 // plasma membrane // inferred from electronic annotation///0016020 // membrane // inferred from electronic annotation	0003713 // transcription coactivator activity // inferred from electronic annotation	chrX:44747393-44754139 (+) // 89.01 //	NA	41211	This probe set was annotated using the Matching Probes based pipeline to a Entrez Gene identifier using 3 transcripts. // false // Matching Probes // A	GENSCAN00000022685 // ensembl // 7 // Cross Hyb Matching Probes	AY626238(11),ENSSSCT00000013469(11),NM_001001860(11)	Ssc.22086		44754139	chrX	89.01	44747393	+		ENSSSCG00000012318	NA	melanoma antigen family D, 1	Porcine Array	NA	GO:0006357|GO:0043065|GO:0043406|GO:0045892|GO:0045893|GO:0090190|GO:0005737|GO:0005886|GO:0016020|GO:0003713	IPR002190 // MAGE protein // 5.3E-58	NA	NA	NA
Ssc.229.1.S1_at	0.0879134	0.739591	11.143	9.97062	10.6815	11.0474	10.2985	10.0819	P	P	P	P	P	P	10.8128	11.2983	10.9767	P	P	P	FMO1	397132	0006082 // organic acid metabolic process // inferred from direct assay///0006082 // organic acid metabolic process // inferred from electronic annotation///0009404 // toxin metabolic process // inferred from direct assay///0009404 // toxin metabolic process // inferred from electronic annotation///0055114 // oxidation-reduction process // inferred from electronic annotation///0070995 // NADPH ox…	0005783 // endoplasmic reticulum // inferred from electronic annotation///0005789 // endoplasmic reticulum membrane // inferred from electronic annotation///0005792 // microsome // inferred from electronic annotation///0016020 // membrane // inferred from electronic annotation///0016021 // integral to membrane // inferred from electronic annotation///0031227 // intrinsic to endoplasmic reticulum …	0000166 // nucleotide binding // inferred from electronic annotation///0004497 // monooxygenase activity // inferred from electronic annotation///0004499 // N,N-dimethylaniline monooxygenase activity // inferred from direct assay///0004499 // N,N-dimethylaniline monooxygenase activity // inferred from electronic annotation///0016491 // oxidoreductase activity // inferred from electronic annotatio…	chr9:61615763-61649677 (+) // 98.59 //	NA	41211	This probe set was annotated using the Matching Probes based pipeline to a Entrez Gene identifier using 3 transcripts. // false // Matching Probes // A	GENSCAN00000026506 // ensembl // 5 // Cross Hyb Matching Probes	ENSSSCT00000016637(11),M32031(11),NM_214064(11)	Ssc.229		61649677	chr9	98.59	61615763	+	EC:1.14.13.8	ENSSSCG00000015268	NA	flavin containing monooxygenase 1	Porcine Array	NA	GO:0006082|GO:0006082|GO:0009404|GO:0009404|GO:0055114|GO:0070995|GO:0070995|GO:0005783|GO:0005789|GO:0005792|GO:0016020|GO:0016021|GO:0031227|GO:0000166|GO:0004497|GO:0004499|GO:0004499|GO:0016491|GO:0050660|GO:0050661	IPR020946 // Flavin monooxygenase-like // 2.4E-291///IPR023753 // Pyridine nucleotide-disulphide oxidoreductase, FAD/NAD(P)-binding domain // 2.5E-11	NA	NA	NA
Ssc.221.1.S1_at	0.437002	0.781716	7.40305	7.65072	7.33688	7.92261	7.50083	7.24584	A	P	A	M	A	A	8.09997	8.1722	7.18483	M	A	A	LOC100518095///MX1	100518095///397128	0006184 // GTP catabolic process // inferred from electronic annotation///0009615 // response to virus // inferred from electronic annotation///0045087 // innate immune response // inferred from electronic annotation	0005737 // cytoplasm // inferred from electronic annotation///0005783 // endoplasmic reticulum // inferred from electronic annotation///0005789 // endoplasmic reticulum membrane // inferred from electronic annotation///0016020 // membrane // inferred from electronic annotation	0000166 // nucleotide binding // inferred from electronic annotation///0003924 // GTPase activity // inferred from electronic annotation///0005525 // GTP binding // inferred from electronic annotation	chr13:144398295-144424140 (+) // 93.55 //	NA	41211	This probe set was annotated using the Matching Probes based pipeline to a Entrez Gene identifier using 7 transcripts. // true // Matching Probes // A	GENSCAN00000039180 // ensembl // 2 // Cross Hyb Matching Probes///GENSCAN00000039183 // ensembl // 2 // Cross Hyb Matching Probes///ENSSSCT00000013216 // ensembl // 1 // Cross Hyb Matching Probes	AB164037(11),DQ095779(11),DQ098646(11),M65087(11),ENSSSCT00000013211(11),XM_003132780(11),NM_214061(11)	Ssc.221		144424140	chr13	93.55	144398295	+		ENSSSCG00000012077	NA	interferon-induced GTP-binding protein Mx2-like///myxovirus (influenza virus) resistance 1, interferon-inducible protein p78 (mouse)	Porcine Array	NA	GO:0006184|GO:0009615|GO:0045087|GO:0005737|GO:0005783|GO:0005789|GO:0016020|GO:0000166|GO:0003924|GO:0005525	IPR003130 // Dynamin GTPase effector // 1.0E-27	NA	NA	NA
Ssc.224.1.S1_at	0.0230516	1.25619	14.0824	13.9359	13.9526	13.8219	13.834	14.1374	P	P	P	P	P	P	13.5088	13.6197	13.7689	P	P	P	DLD	397129	0006120 // mitochondrial electron transport, NADH to ubiquinone // inferred from electronic annotation///0006508 // proteolysis // inferred from electronic annotation///0007369 // gastrulation // inferred from electronic annotation///0042391 // regulation of membrane potential // inferred from electronic annotation///0045454 // cell redox homeostasis // inferred from electronic annotation///00482…	0005737 // cytoplasm // inferred from electronic annotation///0005739 // mitochondrion // inferred from electronic annotation///0005759 // mitochondrial matrix // inferred from electronic annotation///0019861 // flagellum // inferred from electronic annotation///0043159 // acrosomal matrix // inferred from electronic annotation	0004148 // dihydrolipoyl dehydrogenase activity // inferred from electronic annotation///0016491 // oxidoreductase activity // inferred from electronic annotation///0016668 // oxidoreductase activity, acting on a sulfur group of donors, NAD or NADP as acceptor // inferred from electronic annotation///0050660 // flavin adenine dinucleotide binding // inferred from electronic annotation	chr9:100510290-100537349 (+) // 98.77 //	NA	41211	This probe set was annotated using the Matching Probes based pipeline to a Entrez Gene identifier using 3 transcripts. // false // Matching Probes // A		ENSSSCT00000016824(10),J03489(10),NM_214062(10)	Ssc.224		100537349	chr9	98.77	100510290	+	EC:1.8.1.4	ENSSSCG00000015443	NA	dihydrolipoamide dehydrogenase	Porcine Array	NA	GO:0006120|GO:0006508|GO:0007369|GO:0042391|GO:0045454|GO:0048240|GO:0055114|GO:0005737|GO:0005739|GO:0005759|GO:0019861|GO:0043159|GO:0004148|GO:0016491|GO:0016668|GO:0050660	IPR001327 // Pyridine nucleotide-disulphide oxidoreductase, NAD-binding domain // 8.5E-19///IPR002218 // Glucose-inhibited division protein A-related // 5.4E-9///IPR003953 // FAD binding domain // 7.1E-10///IPR004099 // Pyridine nucleotide-disulphide oxidoreductase, dimerisation // 7.3E-46///IPR023753 // Pyridine nucleotide-disulphide oxidoreductase, FAD/NAD(P)-binding domain // 8.7E-54	NA	NA	NA
Ssc.856.1.S1_at	0.383422	0.964959	11.7496	11.6353	11.6639	11.4914	11.738	11.5747	P	P	P	P	P	P	11.7724	11.6718	11.6418	P	P	P	VCP	397524	0006810 // transport // inferred from electronic annotation	0005634 // nucleus // inferred from electronic annotation///0005737 // cytoplasm // inferred from electronic annotation///0005783 // endoplasmic reticulum // inferred from electronic annotation///0005829 // cytosol // inferred from electronic annotation	0000166 // nucleotide binding // inferred from electronic annotation///0005524 // ATP binding // inferred from electronic annotation///0008289 // lipid binding // inferred from electronic annotation///0016787 // hydrolase activity // inferred from electronic annotation///0017111 // nucleoside-triphosphatase activity // inferred from electronic annotation	chr1:246885136-246891329 (-) // 68.44 //	NA	41211	This probe set was annotated using the Accession mapped clusters based pipeline to a Entrez Gene identifier using 2 transcripts. // false // Accession mapped clusters // E	GENSCAN00000012451 // ensembl // 1 // Cross Hyb Matching Probes///ENSSSCT00000005837 // ensembl // 8 // Cross Hyb Matching Probes///AK348383 // gb_htc // 8 // Cross Hyb Matching Probes	M30143,NM_214280	Ssc.856		246891329	chr1	68.44	246885136	-			NA	valosin containing protein	Porcine Array	NA	GO:0006810|GO:0005634|GO:0005737|GO:0005783|GO:0005829|GO:0000166|GO:0005524|GO:0008289|GO:0016787|GO:0017111		NA	NA	NA
Ssc.14258.1.S1_at	0.105017	1.10241	14.3109	14.4685	14.5923	14.5631	14.4237	14.416	P	P	P	P	P	P	14.2334	14.4212	14.3138	P	P	P	APP	397663	0000085 // G2 phase of mitotic cell cycle // inferred from electronic annotation///0000085 // G2 phase of mitotic cell cycle // inferred from sequence or structural similarity///0001967 // suckling behavior // inferred from electronic annotation///0006378 // mRNA polyadenylation // inferred from electronic annotation///0006378 // mRNA polyadenylation // inferred from sequence or structural simila…	0005624 // membrane fraction // inferred from electronic annotation///0005737 // cytoplasm // inferred from electronic annotation///0005737 // cytoplasm // inferred from sequence or structural similarity///0005794 // Golgi apparatus // inferred from electronic annotation///0005794 // Golgi apparatus // inferred from sequence or structural similarity///0005886 // plasma membrane // inferred from e…	0003677 // DNA binding // inferred from electronic annotation///0003677 // DNA binding // inferred from sequence or structural similarity///0004867 // serine-type endopeptidase inhibitor activity // inferred from electronic annotation///0005102 // receptor binding // inferred from electronic annotation///0008201 // heparin binding // inferred from electronic annotation///0030414 // peptidase inhi…	chr13:135342432-135559452 (-) // 68.82 //	NA	41211	This probe set was annotated using the Matching Probes based pipeline to a Entrez Gene identifier using 5 transcripts. // false // Matching Probes // A		AB032550(11),AK230844(11),ENSSSCT00000013153(11),ENSSSCT00000013154(11),NM_214372(11)	Ssc.14258	chr13|13	135559452	chr13	68.82	135342432	-		ENSSSCG00000012022	NA	amyloid beta (A4) precursor protein	Porcine Array	NA	GO:0000085|GO:0000085|GO:0001967|GO:0006378|GO:0006378|GO:0006417|GO:0006417|GO:0006468|GO:0006468|GO:0006878|GO:0006878|GO:0006897|GO:0006897|GO:0006915|GO:0007155|GO:0007176|GO:0007176|GO:0007219|GO:0007409|GO:0007409|GO:0007617|GO:0007617|GO:0007626|GO:0007626|GO:0008088|GO:0008088|GO:0008344|GO:0008344|GO:0008542|GO:0008542|GO:0010466|GO:0010468|GO:0016199|GO:0016199|GO:0016322|GO:0016322|GO:…	IPR002223 // Proteinase inhibitor I2, Kunitz metazoa // 9.3E-23///IPR013803 // Amyloidogenic glycoprotein, amyloid-beta peptide // 1.4E-31///IPR013803 // Amyloidogenic glycoprotein, amyloid-beta peptide // 9.3E-32///IPR015849 // Amyloidogenic glycoprotein, heparin-binding // 1.1E-87///IPR015849 // Amyloidogenic glycoprotein, heparin-binding // 7.2E-88///IPR019543 // Beta-amyloid precursor protein…	NA	NA	NA
Ssc.5264.1.A1_at	0.518355	0.95723	11.9631	12.0615	12.1254	12.6422	12.2559	11.8632	P	P	P	P	P	P	12.1734	12.3376	12.1975	P	P	P	LOC100620996///UGP2	100620996///397040	0008152 // metabolic process // inferred from electronic annotation	0005737 // cytoplasm // inferred from electronic annotation	0003983 // UTP:glucose-1-phosphate uridylyltransferase activity // inferred from electronic annotation///0016740 // transferase activity // inferred from electronic annotation///0016779 // nucleotidyltransferase activity // inferred from electronic annotation///0046872 // metal ion binding // inferred from electronic annotation	chr3:71854821-71984315 (-) // 82.33 //	NA	41211	This probe set was annotated using the Matching Probes based pipeline to a Entrez Gene identifier using 5 transcripts. // true // Matching Probes // A	GENSCAN00000021562 // ensembl // 5 // Cross Hyb Matching Probes///GENSCAN00000040076 // ensembl // 5 // Cross Hyb Matching Probes	ENSSSCT00000009162(11),AK231461(11),XM_003354794(11),NM_213980(10)	Ssc.5264		71984315	chr3	82.33	71854821	-	EC:2.7.7.9	ENSSSCG00000008368	NA	UTP--glucose-1-phosphate uridylyltransferase-like///UDP-glucose pyrophosphorylase 2	Porcine Array	NA	GO:0008152|GO:0005737|GO:0003983|GO:0016740|GO:0016779|GO:0046872	IPR002618 // UTP--glucose-1-phosphate uridylyltransferase // 1.4E-187	NA	NA	NA
Ssc.14502.1.S1_a_at	0.904246	1.00542	13.5433	13.4432	13.4874	13.4742	13.3673	13.4156	P	P	P	P	P	P	13.3743	13.6097	13.3465	P	P	P	SUCLG1	399539	0006099 // tricarboxylic acid cycle // inferred from electronic annotation///0008152 // metabolic process // inferred from electronic annotation	0005737 // cytoplasm // inferred from electronic annotation///0005739 // mitochondrion // inferred from electronic annotation///0005743 // mitochondrial inner membrane // inferred from electronic annotation///0005886 // plasma membrane // inferred from electronic annotation	0000166 // nucleotide binding // inferred from electronic annotation///0003824 // catalytic activity // inferred from electronic annotation///0003878 // ATP citrate synthase activity // inferred from electronic annotation///0004775 // succinate-CoA ligase (ADP-forming) activity // inferred from electronic annotation///0004776 // succinate-CoA ligase (GDP-forming) activity // inferred from electro…	chr3:54911249-54946357 (+) // 90.12 //	NA	41211	This probe set was annotated using the Matching Probes based pipeline to a Entrez Gene identifier using 5 transcripts. // false // Matching Probes // A	GENSCAN00000039731 // ensembl // 6 // Cross Hyb Matching Probes	AF008588(11),AF008589(11),ENSSSCT00000009032(10),ENSSSCT00000009033(10),NM_214409(11)	Ssc.14502		54946357	chr3	90.12	54911249	+	EC:6.2.1.4///EC:6.2.1.5	ENSSSCG00000008247	NA	succinate-CoA ligase, alpha subunit	Porcine Array	NA	GO:0006099|GO:0008152|GO:0005737|GO:0005739|GO:0005743|GO:0005886|GO:0000166|GO:0003824|GO:0003878|GO:0004775|GO:0004776|GO:0005525|GO:0016874|GO:0048037	IPR003781 // CoA-binding // 2.7E-35///IPR003781 // CoA-binding // 2.5E-35///IPR005811 // ATP-citrate lyase/succinyl-CoA ligase // 2.0E-27///IPR005811 // ATP-citrate lyase/succinyl-CoA ligase // 1.8E-27	NA	NA	NA
Ssc.1163.1.S1_at	0.918459	1.0189	11.1962	11.6687	11.7758	11.7806	11.4978	11.3042	P	P	P	P	P	P	11.4183	11.6495	11.5052	P	P	P	PSME1	397572	0010950 // positive regulation of endopeptidase activity // inferred from electronic annotation///0019884 // antigen processing and presentation of exogenous antigen // inferred from electronic annotation	0000502 // proteasome complex // inferred from electronic annotation///0008537 // proteasome activator complex // inferred from electronic annotation	0061133 // endopeptidase activator activity // inferred from electronic annotation	chr7:81502659-81505382 (-) // 94.29 //	NA	41211	This probe set was annotated using the Matching Probes based pipeline to a Entrez Gene identifier using 3 transcripts. // false // Matching Probes // A	GENSCAN00000044817 // ensembl // 8 // Cross Hyb Matching Probes///ENSSSCT00000002243 // ensembl // 10 // Negative Strand Matching Probes	AF527990(11),ENSSSCT00000002244(11),NM_214304(11)	Ssc.1163	chr7q12-q23|7	81505382	chr7	94.29	81502659	-		ENSSSCG00000002006	NA	proteasome (prosome, macropain) activator subunit 1 (PA28 alpha)	Porcine Array	NA	GO:0010950|GO:0019884|GO:0000502|GO:0008537|GO:0061133	IPR003185 // Proteasome activator pa28, REG alpha subunit // 3.4E-29///IPR003186 // Proteasome activator pa28, REG beta subunit // 2.3E-72	NA	NA	NA
Ssc.8203.1.S1_at	0.00463711	0.472892	9.00947	9.27469	10.1958	9.47893	8.45214	9.74259	P	P	P	P	P	P	10.5651	10.5769	10.4797	P	P	P	EPHX1	397639	0006725 // cellular aromatic compound metabolic process // inferred from electronic annotation///0009636 // response to toxin // inferred from electronic annotation///0014070 // response to organic cyclic compound // inferred from electronic annotation///0019439 // aromatic compound catabolic process // inferred from electronic annotation	0005783 // endoplasmic reticulum // inferred from electronic annotation///0005789 // endoplasmic reticulum membrane // inferred from electronic annotation///0005792 // microsome // inferred from electronic annotation///0016020 // membrane // inferred from electronic annotation///0016021 // integral to membrane // inferred from electronic annotation	0003824 // catalytic activity // inferred from electronic annotation///0004301 // epoxide hydrolase activity // inferred from electronic annotation///0016787 // hydrolase activity // inferred from electronic annotation///0033961 // cis-stilbene-oxide hydrolase activity // inferred from electronic annotation	chr10:13954847-13974570 (+) // 98.48 //	NA	41211	This probe set was annotated using the Matching Probes based pipeline to a Entrez Gene identifier using 4 transcripts. // false // Matching Probes // A	GENSCAN00000003926 // ensembl // 7 // Cross Hyb Matching Probes///ENSSSCT00000011876 // ensembl // 10 // Negative Strand Matching Probes	AB000883(9),AK236389(11),ENSSSCT00000011875(11),NM_214355(9)	Ssc.8203		13974570	chr10	98.48	13954847	+	EC:3.3.2.9	ENSSSCG00000010853	NA	epoxide hydrolase 1, microsomal (xenobiotic)	Porcine Array	NA	GO:0006725|GO:0009636|GO:0014070|GO:0019439|GO:0005783|GO:0005789|GO:0005792|GO:0016020|GO:0016021|GO:0003824|GO:0004301|GO:0016787|GO:0033961	IPR000073 // Alpha/beta hydrolase fold-1 // 2.3E-16///IPR010497 // Epoxide hydrolase, N-terminal // 7.2E-40	NA	NA	NA
Ssc.6117.1.S1_at	0.546359	1.03459	10.8736	11.0501	11.0083	11.2534	10.9958	10.9407	P	P	P	P	P	P	11.0565	10.9782	10.8892	P	P	P	FCGRT	397399	0006955 // immune response // inferred from electronic annotation///0019882 // antigen processing and presentation // inferred from electronic annotation	0016020 // membrane // inferred from electronic annotation///0042612 // MHC class I protein complex // inferred from electronic annotation	0004872 // receptor activity // inferred from electronic annotation	chr6:38363622-38372486 (-) // 90.74 /////chr6:37945101-37954095 (-) // 91.59 //	NA	41211	This probe set was annotated using the Matching Probes based pipeline to a Entrez Gene identifier using 8 transcripts. // false // Matching Probes // A	EF208068 // gb // 3 // Cross Hyb Matching Probes///GENSCAN00000027106 // ensembl // 2 // Cross Hyb Matching Probes///AK394940 // gb_htc // 8 // Cross Hyb Matching Probes	AK236505(9),AK239628(10),AY135635(10),AY740682(10),ENSSSCT00000003540(10),ENSSSCT00000003541(10),ENSSSCT00000003542(10),NM_214197(10)	Ssc.6117		38372486	chr6	90.74	38363622	-		ENSSSCG00000003187	NA	Fc fragment of IgG, receptor, transporter, alpha	Porcine Array	NA	GO:0006955|GO:0019882|GO:0016020|GO:0042612|GO:0004872	IPR001039 // MHC class I, alpha chain, alpha1/alpha2 // 1.2E-48///IPR001039 // MHC class I, alpha chain, alpha1/alpha2 // 1.2E-48///IPR001039 // MHC class I, alpha chain, alpha1/alpha2 // 2.8E-24///IPR003597 // Immunoglobulin C1-set // 7.1E-17///IPR003597 // Immunoglobulin C1-set // 7.0E-17///IPR003597 // Immunoglobulin C1-set // 4.1E-17	NA	NA	NA
Ssc.3196.1.S1_at	0.398377	1.16885	8.4827	8.99335	8.7549	9.6113	8.87606	8.51867	P	P	P	P	P	P	8.71519	8.86808	8.49489	P	P	P	HEXB	396958	0001501 // skeletal system development // inferred from electronic annotation///0005975 // carbohydrate metabolic process // inferred from electronic annotation///0006687 // glycosphingolipid metabolic process // inferred from electronic annotation///0006689 // ganglioside catabolic process // inferred from electronic annotation///0006874 // cellular calcium ion homeostasis // inferred from elect…	0001669 // acrosomal vesicle // inferred from electronic annotation///0005764 // lysosome // inferred from electronic annotation///0016020 // membrane // inferred from electronic annotation	0003824 // catalytic activity // inferred from electronic annotation///0004553 // hydrolase activity, hydrolyzing O-glycosyl compounds // inferred from electronic annotation///0004563 // beta-N-acetylhexosaminidase activity // inferred from electronic annotation///0016787 // hydrolase activity // inferred from electronic annotation///0016798 // hydrolase activity, acting on glycosyl bonds // infe…	chr2:72677073-72716897 (+) // 98.63 //	NA	41211	This probe set was annotated using the Matching Probes based pipeline to a Entrez Gene identifier using 4 transcripts. // false // Matching Probes // A	GENSCAN00000004442 // ensembl // 3 // Cross Hyb Matching Probes	AB529531(10),ENSSSCT00000015373(11),NM_213921(11),X92379(11)	Ssc.3196		72716897	chr2	98.63	72677073	+	EC:3.2.1.52	ENSSSCG00000014073	NA	hexosaminidase B (beta polypeptide)	Porcine Array	NA	GO:0001501|GO:0005975|GO:0006687|GO:0006689|GO:0006874|GO:0007040|GO:0007338|GO:0007341|GO:0007605|GO:0007626|GO:0008049|GO:0008152|GO:0008360|GO:0008654|GO:0009313|GO:0019915|GO:0019953|GO:0030203|GO:0031323|GO:0042552|GO:0043615|GO:0044267|GO:0045944|GO:0048477|GO:0050885|GO:0050905|GO:0001669|GO:0005764|GO:0016020|GO:0003824|GO:0004553|GO:0004563|GO:0016787|GO:0016798|GO:0042803|GO:0043169	IPR015882 // Glycosyl hydrolase family 20, domain 2 // 4.4E-43///IPR015883 // Glycoside hydrolase family 20, catalytic core // 2.1E-91	NA	NA	NA
Ssc.3588.1.S1_at	0.256798	1.07771	13.8477	13.8034	13.9869	14.0575	13.9207	13.9894	P	P	P	P	P	P	13.714	13.9527	13.8101	P	P	P	GOT2	396968	0006103 // 2-oxoglutarate metabolic process // inferred from sequence or structural similarity///0006107 // oxaloacetate metabolic process // inferred from electronic annotation///0006520 // cellular amino acid metabolic process // inferred from electronic annotation///0006531 // aspartate metabolic process // inferred from sequence or structural similarity///0006532 // aspartate biosynthetic pro…	0005739 // mitochondrion // inferred from electronic annotation///0005739 // mitochondrion // inferred from sequence or structural similarity///0005743 // mitochondrial inner membrane // inferred from electronic annotation///0005743 // mitochondrial inner membrane // inferred from sequence or structural similarity///0005759 // mitochondrial matrix // inferred from electronic annotation///0005886 …	0003824 // catalytic activity // inferred from electronic annotation///0004069 // L-aspartate:2-oxoglutarate aminotransferase activity // inferred from electronic annotation///0004069 // L-aspartate:2-oxoglutarate aminotransferase activity // inferred from sequence or structural similarity///0008483 // transaminase activity // inferred from electronic annotation///0016740 // transferase activity …	chr6:19000136-19153521 (+) // 85.44 //	NA	41211	This probe set was annotated using the Matching Probes based pipeline to a Entrez Gene identifier using 2 transcripts. // false // Matching Probes // A	AK399649 // gb_htc // 4 // Cross Hyb Matching Probes	M11732(11),NM_213928(11)	Ssc.3588		19153521	chr6	85.44	19000136	+	EC:2.6.1.1		NA	glutamic-oxaloacetic transaminase 2, mitochondrial (aspartate aminotransferase 2)	Porcine Array	NA	GO:0006103|GO:0006107|GO:0006520|GO:0006531|GO:0006532|GO:0006533|GO:0006536|GO:0006810|GO:0006869|GO:0009058|GO:0015908|GO:0019550|GO:0019551|GO:0045471|GO:0005739|GO:0005739|GO:0005743|GO:0005743|GO:0005759|GO:0005886|GO:0016020|GO:0003824|GO:0004069|GO:0004069|GO:0008483|GO:0016740|GO:0030170|GO:0080130		NA	NA	NA
Ssc.13766.1.A1_at	0.0111808	0.861532	12.0727	11.951	12.2494	12.3202	12.2678	12.0993	P	P	P	P	P	P	12.4108	12.3838	12.3471	P	P	P	MCL1	397648	0006915 // apoptotic process // inferred from electronic annotation///0006916 // anti-apoptosis // inferred from electronic annotation///0034097 // response to cytokine stimulus // inferred from electronic annotation///0042981 // regulation of apoptotic process // inferred from electronic annotation///0043066 // negative regulation of apoptotic process // inferred from electronic annotation///200…	0005739 // mitochondrion // inferred from electronic annotation///0005759 // mitochondrial matrix // inferred from electronic annotation///0016020 // membrane // inferred from electronic annotation///0097136 // Bcl-2 family protein complex // inferred from electronic annotation	0046982 // protein heterodimerization activity // inferred from electronic annotation///0051434 // BH3 domain binding // inferred from electronic annotation	chr4:102518114-102522949 (-) // 97.66 //	NA	41211	This probe set was annotated using the Matching Probes based pipeline to a Entrez Gene identifier using 1 transcripts. // false // Matching Probes // A		NM_214361(11)	Ssc.13766	chr4|4	102522949	chr4	97.66	102518114	-			NA	myeloid cell leukemia sequence 1 (BCL2-related)	Porcine Array	NA	GO:0006915|GO:0006916|GO:0034097|GO:0042981|GO:0043066|GO:2001240|GO:0005739|GO:0005759|GO:0016020|GO:0097136|GO:0046982|GO:0051434		NA	NA	NA
Ssc.5713.1.S1_at	0.711497	1.05028	9.1782	8.90706	8.99061	9.37631	8.73615	8.62495	P	P	P	P	P	P	8.94263	9.02673	8.78206	P	P	P	MMP2	397391	0001666 // response to hypoxia // inferred from electronic annotation///0001955 // blood vessel maturation // inferred from electronic annotation///0001957 // intramembranous ossification // inferred from electronic annotation///0006508 // proteolysis // inferred from electronic annotation///0007566 // embryo implantation // inferred from electronic annotation///0008152 // metabolic process // in…	0005615 // extracellular space // inferred from electronic annotation///0005886 // plasma membrane // inferred from electronic annotation///0030017 // sarcomere // inferred from electronic annotation///0031012 // extracellular matrix // inferred from electronic annotation	0004222 // metalloendopeptidase activity // inferred from electronic annotation///0008233 // peptidase activity // inferred from electronic annotation///0008237 // metallopeptidase activity // inferred from electronic annotation///0008270 // zinc ion binding // inferred from electronic annotation///0016787 // hydrolase activity // inferred from electronic annotation///0046872 // metal ion binding…	chr6:20820982-20848514 (-) // 96.71 //	NA	41211	This probe set was annotated using the Matching Probes based pipeline to a Entrez Gene identifier using 4 transcripts. // false // Matching Probes // A		AF295805(11),ENSSSCT00000003130(11),FJ394382(11),NM_214192(11)	Ssc.5713	chr6p15-p14|6	20848514	chr6	96.71	20820982	-	EC:3.4.24.24	ENSSSCG00000002829	NA	matrix metallopeptidase 2 (gelatinase A, 72kDa gelatinase, 72kDa type IV collagenase)	Porcine Array	NA	GO:0001666|GO:0001955|GO:0001957|GO:0006508|GO:0007566|GO:0008152|GO:0030574|GO:0048705|GO:0060325|GO:0060346|GO:0071230|GO:0005615|GO:0005886|GO:0030017|GO:0031012|GO:0004222|GO:0008233|GO:0008237|GO:0008270|GO:0016787|GO:0046872	IPR000562 // Fibronectin, type II, collagen-binding // 3.6E-22///IPR000562 // Fibronectin, type II, collagen-binding // 1.0E-21///IPR000562 // Fibronectin, type II, collagen-binding // 1.8E-23///IPR001818 // Peptidase M10, metallopeptidase // 2.9E-66///IPR002477 // Peptidoglycan binding-like // 2.4E-11///IPR018487 // Hemopexin/matrixin, repeat // 3.4E-11///IPR018487 // Hemopexin/matrixin, repeat …	NA	NA	NA
Ssc.777.1.S1_at	0.341178	0.874625	8.87599	9.83168	9.80644	10.3391	9.9925	10.4521	P	P	P	P	P	P	10.3613	10.1333	9.94632	P	P	P	HSD11B1	397480	0008152 // metabolic process // inferred from electronic annotation///0030324 // lung development // inferred from electronic annotation///0055114 // oxidation-reduction process // inferred from electronic annotation		0000166 // nucleotide binding // inferred from electronic annotation///0003845 // 11-beta-hydroxysteroid dehydrogenase [NAD(P)] activity // inferred from electronic annotation///0016491 // oxidoreductase activity // inferred from electronic annotation	chr9:125633573-125666759 (-) // 94.66 //	NA	41211	This probe set was annotated using the Matching Probes based pipeline to a Entrez Gene identifier using 4 transcripts. // false // Matching Probes // A	GENSCAN00000051352 // ensembl // 3 // Cross Hyb Matching Probes	AF414124(10),AK346211(10),ENSSSCT00000017010(11),NM_214248(10)	Ssc.777		125666759	chr9	94.66	125633573	-	EC:1.1.1.146	ENSSSCG00000015616	NA	hydroxysteroid (11-beta) dehydrogenase 1	Porcine Array	NA	GO:0008152|GO:0030324|GO:0055114|GO:0000166|GO:0003845|GO:0016491	IPR002198 // Short-chain dehydrogenase/reductase SDR // 1.3E-33///IPR013968 // Polyketide synthase, KR // 1.3E-12	NA	NA	NA
Ssc.16159.1.S1_at	0.0948955	0.734826	6.73901	7.59382	6.69159	7.15466	6.73024	6.42685	A	P	P	P	P	A	7.67287	7.09131	7.3378	P	P	P	SCD	396670	0006629 // lipid metabolic process // inferred from electronic annotation///0006633 // fatty acid biosynthetic process // inferred from electronic annotation///0008610 // lipid biosynthetic process // inferred from electronic annotation///0055114 // oxidation-reduction process // inferred from electronic annotation	0005783 // endoplasmic reticulum // inferred from electronic annotation///0005789 // endoplasmic reticulum membrane // inferred from electronic annotation///0016020 // membrane // inferred from electronic annotation///0016021 // integral to membrane // inferred from electronic annotation	0004768 // stearoyl-CoA 9-desaturase activity // inferred from electronic annotation///0005506 // iron ion binding // inferred from electronic annotation///0016491 // oxidoreductase activity // inferred from electronic annotation///0016717 // oxidoreductase activity, acting on paired donors, with oxidation of a pair of donors resulting in the reduction of molecular oxygen to two molecules of wate…	chr14:116330332-116346798 (+) // 98.17 //	NA	41211	This probe set was annotated using the Matching Probes based pipeline to a Entrez Gene identifier using 3 transcripts. // false // Matching Probes // A	XR_131091 // refseq // 11 // Negative Strand Matching Probes	AY487829(11),ENSSSCT00000011546(11),NM_213781(11)	Ssc.16159	chr14q27|14	116346798	chr14	98.17	116330332	+	EC:1.14.19.1	ENSSSCG00000010554	NA	stearoyl-CoA desaturase (delta-9-desaturase)	Porcine Array	NA	GO:0006629|GO:0006633|GO:0008610|GO:0055114|GO:0005783|GO:0005789|GO:0016020|GO:0016021|GO:0004768|GO:0005506|GO:0016491|GO:0016717	IPR005804 // Fatty acid desaturase, type 1 // 9.3E-15	NA	NA	NA
Ssc.9970.1.A1_at	0.782519	1.12622	13.0549	13.3718	14.0151	13.758	12.2823	13.0937	P	P	P	P	P	P	13.1677	13.3585	13.0316	P	P	P	LOC100620683	100620683	0015986 // ATP synthesis coupled proton transport // inferred from electronic annotation	0000276 // mitochondrial proton-transporting ATP synthase complex, coupling factor F(o) // inferred from electronic annotation///0005739 // mitochondrion // inferred from electronic annotation	0015078 // hydrogen ion transmembrane transporter activity // inferred from electronic annotation	chr8:68045187-68045404 (-) // 41.1 //	NA	41211	This probe set was annotated using the Genome Target Overlap based pipeline to a Entrez Gene identifier using 1 transcripts. // false // Genome Target Overlap // B	DQ629136 // gb // 4 // Cross Hyb Matching Probes///GENSCAN00000008680 // ensembl // 6 // Cross Hyb Matching Probes///ENSSSCT00000025595 // ensembl // 6 // Cross Hyb Matching Probes///AK347001 // gb_htc // 4 // Cross Hyb Matching Probes///NM_213915 // refseq // 6 // Cross Hyb Matching Probes	XM_003357000	Ssc.9970		68045404	chr8	41.1	68045187	-		ENSSSCG00000009024	NA	ATP synthase subunit e, mitochondrial-like	Porcine Array	NA	GO:0015986|GO:0000276|GO:0005739|GO:0015078	IPR008386 // ATPase, F0 complex, subunit E, mitochondrial // 4.0E-14	NA	NA	NA
Ssc.24.1.S1_at	0.0954802	0.821579	12.5821	12.7546	13.1739	13.2058	13.4162	12.7648	P	P	P	P	P	P	13.2751	13.4534	13.147	P	P	P	DES	396725	0000226 // microtubule cytoskeleton organization // inferred from electronic annotation///0045104 // intermediate filament cytoskeleton organization // inferred from electronic annotation	0005622 // intracellular // inferred from electronic annotation///0005626 // insoluble fraction // inferred from electronic annotation///0005737 // cytoplasm // inferred from electronic annotation///0005739 // mitochondrion // inferred from electronic annotation///0005856 // cytoskeleton // inferred from electronic annotation///0005882 // intermediate filament // inferred from electronic annotati…	0005198 // structural molecule activity // inferred from electronic annotation		NA	41211	This probe set was annotated using the Matching Probes based pipeline to a Entrez Gene identifier using 4 transcripts. // false // Matching Probes // A	X94252 // gb // 1 // Cross Hyb Matching Probes///GENSCAN00000020130 // ensembl // 5 // Cross Hyb Matching Probes	AF136188(11),AF363284(11),ENSSSCT00000030104(9),NM_001001535(11)	Ssc.24		NA		NA	NA			ENSSSCG00000020785	NA	desmin	Porcine Array	NA	GO:0000226|GO:0045104|GO:0005622|GO:0005626|GO:0005737|GO:0005739|GO:0005856|GO:0005882|GO:0005883|GO:0005916|GO:0030018|GO:0031594|GO:0042383|GO:0043292|GO:0005198	IPR006821 // Intermediate filament head, DNA-binding domain // 5.0E-23///IPR016044 // Filament // 1.2E-120	NA	NA	NA
Ssc.11184.1.S1_at	0.0871896	1.34542	11.8533	12.0463	12.2677	12.1252	12.1102	11.9585	P	P	P	P	P	P	11.4812	11.9268	11.4562	P	P	P	DAD1	396984	0001824 // blastocyst development // inferred from electronic annotation///0006486 // protein glycosylation // inferred from sequence or structural similarity///0006915 // apoptotic process // inferred from electronic annotation///0006916 // anti-apoptosis // inferred from electronic annotation	0008250 // oligosaccharyltransferase complex // inferred from sequence or structural similarity///0016020 // membrane // inferred from electronic annotation///0016021 // integral to membrane // inferred from electronic annotation	0004576 // oligosaccharyl transferase activity // inferred from sequence or structural similarity///0004579 // dolichyl-diphosphooligosaccharide-protein glycotransferase activity // inferred from electronic annotation///0016740 // transferase activity // inferred from electronic annotation	chr7:82682152-82707515 (-) // 97.28 //	NA	41211	This probe set was annotated using the Matching Probes based pipeline to a Entrez Gene identifier using 3 transcripts. // false // Matching Probes // A		D86562(11),ENSSSCT00000002293(11),NM_213944(11)	Ssc.11184	chr7|7	82707515	chr7	97.28	82682152	-	EC:2.4.1.119	ENSSSCG00000002050	NA	defender against cell death 1	Porcine Array	NA	GO:0001824|GO:0006486|GO:0006915|GO:0006916|GO:0008250|GO:0016020|GO:0016021|GO:0004576|GO:0004579|GO:0016740	IPR003038 // Defender against death DAD protein // 6.2E-56	NA	NA	NA
Ssc.373.1.S1_at	0.0584122	1.46867	13.5176	13.6646	14.0803	14.5924	14.2435	13.7934	P	P	P	P	P	P	13.7658	13.3107	13.2974	P	P	P	MGP	397206	0001503 // ossification // inferred from electronic annotation///0007275 // multicellular organismal development // inferred from electronic annotation///0030154 // cell differentiation // inferred from electronic annotation///0030500 // regulation of bone mineralization // inferred from electronic annotation///0051216 // cartilage development // inferred from electronic annotation	0005576 // extracellular region // inferred from electronic annotation///0031012 // extracellular matrix // inferred from electronic annotation	0005509 // calcium ion binding // inferred from electronic annotation	chr5:54974383-54978590 (+) // 97.52 //	NA	41211	This probe set was annotated using the Matching Probes based pipeline to a Entrez Gene identifier using 4 transcripts. // false // Matching Probes // A	GENSCAN00000020067 // ensembl // 7 // Cross Hyb Matching Probes	AF525316(11),ENSSSCT00000000652(11),GU391766(11),NM_214116(11)	Ssc.373	chr5|5	54978590	chr5	97.52	54974383	+		ENSSSCG00000000606	NA	matrix Gla protein	Porcine Array	NA	GO:0001503|GO:0007275|GO:0030154|GO:0030500|GO:0051216|GO:0005576|GO:0031012|GO:0005509	IPR000294 // Gamma-carboxyglutamic acid-rich (GLA) domain // 9.1E-20	NA	NA	NA
Ssc.16342.1.A1_at	0.18839	0.607154	9.59045	10.762	10.3762	11.0526	11.5131	10.3931	P	P	P	P	P	P	11.9842	10.657	11.4287	P	P	P	PN-1	397542	0007596 // blood coagulation // inferred from electronic annotation///0008285 // negative regulation of cell proliferation // inferred from electronic annotation///0009611 // response to wounding // inferred from electronic annotation///0010466 // negative regulation of peptidase activity // inferred from electronic annotation///0010544 // negative regulation of platelet activation // inferred fr…	0031594 // neuromuscular junction // inferred from electronic annotation///0044421 // extracellular region part // inferred from electronic annotation	0004867 // serine-type endopeptidase inhibitor activity // inferred from electronic annotation///0005102 // receptor binding // inferred from electronic annotation	chr15:118155423-118250477 (-) // 82.63 //	NA	41211	This probe set was annotated using the Matching Probes based pipeline to a Entrez Gene identifier using 1 transcripts. // false // Matching Probes // A	AY059415 // gb // 8 // Cross Hyb Matching Probes///NM_214287 // refseq // 8 // Cross Hyb Matching Probes	ENSSSCT00000017676(11)	Ssc.16342	chr15|15	118250477	chr15	82.63	118155423	-		ENSSSCG00000016233	NA	nexin-1	Porcine Array	NA	GO:0007596|GO:0008285|GO:0009611|GO:0010466|GO:0010544|GO:0010757|GO:0010766|GO:0014067|GO:0021683|GO:0030308|GO:0032940|GO:0033363|GO:0042177|GO:0042628|GO:0045879|GO:0048505|GO:0050974|GO:0051966|GO:0060291|GO:0060384|GO:0061108|GO:0090331|GO:0031594|GO:0044421|GO:0004867|GO:0005102	IPR023796 // Serpin domain // 4.7E-112	NA	NA	NA
Ssc.4387.1.A1_at	0.0730302	0.507236	7.25272	6.96874	7.53266	7.53611	6.71712	5.60087	A	A	A	A	A	A	8.56301	7.94583	7.37558	P	A	A	ST3GAL4	396602	0006486 // protein glycosylation // inferred from electronic annotation	0005794 // Golgi apparatus // inferred from electronic annotation///0016020 // membrane // inferred from electronic annotation///0016021 // integral to membrane // inferred from electronic annotation///0030173 // integral to Golgi membrane // inferred from electronic annotation	0003836 // beta-galactoside (CMP) alpha-2,3-sialyltransferase activity // inferred from electronic annotation///0008373 // sialyltransferase activity // inferred from electronic annotation///0016740 // transferase activity // inferred from electronic annotation///0016757 // transferase activity, transferring glycosyl groups // inferred from electronic annotation	chr9:51981802-51990356 (+) // 97.55 //	NA	41211	This probe set was annotated using the Matching Probes based pipeline to a Entrez Gene identifier using 2 transcripts. // false // Matching Probes // A		ENSSSCT00000016598(11),NM_213757(11)	Ssc.4387		51990356	chr9	97.55	51981802	+	EC:2.4.99.4	ENSSSCG00000015232	NA	ST3 beta-galactoside alpha-2,3-sialyltransferase 4	Porcine Array	NA	GO:0006486|GO:0005794|GO:0016020|GO:0016021|GO:0030173|GO:0003836|GO:0008373|GO:0016740|GO:0016757	IPR001675 // Glycosyl transferase, family 29 // 1.5E-74	NA	NA	NA
Ssc.5936.1.A1_a_at	0.0818388	1.25983	10.7488	10.3192	10.1601	9.99782	9.80986	10.0123	P	P	P	P	P	P	9.94786	9.75153	9.91637	P	P	P	TSPO	396592		0005739 // mitochondrion // inferred from electronic annotation///0016020 // membrane // inferred from electronic annotation///0016021 // integral to membrane // inferred from electronic annotation///0031966 // mitochondrial membrane // inferred from electronic annotation	0004872 // receptor activity // inferred from electronic annotation	chr5:2428913-2432184 (+) // 89.01 //	NA	41211	This probe set was annotated using the Matching Probes based pipeline to a Entrez Gene identifier using 5 transcripts. // false // Matching Probes // A	GENSCAN00000017336 // ensembl // 6 // Cross Hyb Matching Probes	AY366497(11),AY466517(11),AY644722(11),ENSSSCT00000000035(11),NM_213753(11)	Ssc.5936	chr5|5	2432184	chr5	89.01	2428913	+		ENSSSCG00000000033	NA	translocator protein (18kDa)	Porcine Array	NA	GO:0005739|GO:0016020|GO:0016021|GO:0031966|GO:0004872	IPR004307 // TspO/MBR-related protein // 1.0E-46	NA	NA	NA
Ssc.575.1.S1_at	0.159609	1.23101	6.23829	6.92184	6.17431	6.63424	6.28932	6.7089	P	P	P	P	P	P	6.00761	6.18714	6.43707	P	M	P	ACP5	397414	0006810 // transport // inferred from electronic annotation///0006811 // ion transport // inferred from electronic annotation///0016311 // dephosphorylation // inferred from electronic annotation///0032496 // response to lipopolysaccharide // inferred from electronic annotation///0032691 // negative regulation of interleukin-1 beta production // inferred from electronic annotation///0032695 // ne…	0005576 // extracellular region // inferred from electronic annotation	0003993 // acid phosphatase activity // inferred from electronic annotation///0008198 // ferrous iron binding // inferred from electronic annotation///0008198 // ferrous iron binding // inferred from sequence or structural similarity///0008199 // ferric iron binding // inferred from electronic annotation///0008199 // ferric iron binding // inferred from sequence or structural similarity///0016787…		NA	41211	This probe set was annotated using the Matching Probes based pipeline to a Entrez Gene identifier using 3 transcripts. // false // Matching Probes // A	GENSCAN00000047506 // ensembl // 4 // Cross Hyb Matching Probes///ENSSSCT00000014867 // ensembl // 4 // Cross Hyb Matching Probes///XM_003484334 // refseq // 4 // Cross Hyb Matching Probes	M30284(10),M98553(11),NM_214209(11)	Ssc.575	chr2q12-q21|2	NA		NA	NA		EC:3.1.3.2		NA	acid phosphatase 5, tartrate resistant	Porcine Array	NA	GO:0006810|GO:0006811|GO:0016311|GO:0032496|GO:0032691|GO:0032695|GO:0032720|GO:0032929|GO:0034097|GO:0045019|GO:0045453|GO:0050728|GO:0050830|GO:0055072|GO:0060349|GO:0005576|GO:0003993|GO:0008198|GO:0008198|GO:0008199|GO:0008199|GO:0016787|GO:0046872		NA	NA	NA
Ssc.13983.1.S1_at	0.0202952	1.34985	13.4415	12.9335	13.3003	12.9679	12.681	12.9191	P	P	P	P	P	P	12.5937	12.5092	12.7759	P	P	P	PPP2CA	397656	0007126 // meiosis // inferred from electronic annotation///0007498 // mesoderm development // inferred from electronic annotation///0010468 // regulation of gene expression // inferred from electronic annotation///0010719 // negative regulation of epithelial to mesenchymal transition // inferred from electronic annotation///0042221 // response to chemical stimulus // inferred from electronic ann…	0000159 // protein phosphatase type 2A complex // inferred from electronic annotation///0000775 // chromosome, centromeric region // inferred from electronic annotation///0000922 // spindle pole // inferred from electronic annotation///0005634 // nucleus // inferred from electronic annotation///0005694 // chromosome // inferred from electronic annotation///0005737 // cytoplasm // inferred from el…	0004721 // phosphoprotein phosphatase activity // inferred from electronic annotation///0008022 // protein C-terminus binding // inferred from electronic annotation///0016787 // hydrolase activity // inferred from electronic annotation///0046872 // metal ion binding // inferred from electronic annotation///0046982 // protein heterodimerization activity // inferred from sequence or structural simi…		NA	41211	This probe set was annotated using the Matching Probes based pipeline to a Entrez Gene identifier using 3 transcripts. // false // Matching Probes // A		AY609733(11),M20192(11),NM_214366(11)	Ssc.13983		NA		NA	NA		EC:3.1.3.16		NA	protein phosphatase 2, catalytic subunit, alpha isozyme	Porcine Array	NA	GO:0007126|GO:0007498|GO:0010468|GO:0010719|GO:0042221|GO:0042542|GO:0043066|GO:0043161|GO:0046677|GO:0071902|GO:0000159|GO:0000775|GO:0000922|GO:0005634|GO:0005694|GO:0005737|GO:0005829|GO:0005856|GO:0005886|GO:0004721|GO:0008022|GO:0016787|GO:0046872|GO:0046982		NA	NA	NA
Ssc.13983.1.S2_at	0.33755	1.32453	9.24664	7.89056	8.30171	7.72645	8.03997	8.1642	P	P	P	P	P	P	7.93186	7.41732	8.27827	P	P	P	PPP2CA	397656	0007126 // meiosis // inferred from electronic annotation///0007498 // mesoderm development // inferred from electronic annotation///0010468 // regulation of gene expression // inferred from electronic annotation///0010719 // negative regulation of epithelial to mesenchymal transition // inferred from electronic annotation///0042221 // response to chemical stimulus // inferred from electronic ann…	0000159 // protein phosphatase type 2A complex // inferred from electronic annotation///0000775 // chromosome, centromeric region // inferred from electronic annotation///0000922 // spindle pole // inferred from electronic annotation///0005634 // nucleus // inferred from electronic annotation///0005694 // chromosome // inferred from electronic annotation///0005737 // cytoplasm // inferred from el…	0004721 // phosphoprotein phosphatase activity // inferred from electronic annotation///0008022 // protein C-terminus binding // inferred from electronic annotation///0016787 // hydrolase activity // inferred from electronic annotation///0046872 // metal ion binding // inferred from electronic annotation///0046982 // protein heterodimerization activity // inferred from sequence or structural simi…		NA	41211	This probe set was annotated using the Accession mapped clusters based pipeline to a Entrez Gene identifier using 2 transcripts. // false // Accession mapped clusters // E		M20192,NM_214366	Ssc.13983		NA		NA	NA		EC:3.1.3.16		NA	protein phosphatase 2, catalytic subunit, alpha isozyme	Porcine Array	NA	GO:0007126|GO:0007498|GO:0010468|GO:0010719|GO:0042221|GO:0042542|GO:0043066|GO:0043161|GO:0046677|GO:0071902|GO:0000159|GO:0000775|GO:0000922|GO:0005634|GO:0005694|GO:0005737|GO:0005829|GO:0005856|GO:0005886|GO:0004721|GO:0008022|GO:0016787|GO:0046872|GO:0046982		NA	NA	NA
Ssc.8440.1.S1_at	0.281544	0.953298	11.3859	11.5673	11.5449	11.7239	11.7192	11.6911	P	P	P	P	P	P	11.7381	11.6288	11.669	P	P	P	GDI2	414427	0007264 // small GTPase mediated signal transduction // inferred from electronic annotation///0015031 // protein transport // inferred from electronic annotation///0032851 // positive regulation of Rab GTPase activity // inferred from electronic annotation	0005737 // cytoplasm // inferred from electronic annotation///0005794 // Golgi apparatus // inferred from electronic annotation///0009986 // cell surface // inferred from electronic annotation///0016020 // membrane // inferred from electronic annotation	0005093 // Rab GDP-dissociation inhibitor activity // inferred from electronic annotation///0005096 // GTPase activator activity // inferred from electronic annotation///0005097 // Rab GTPase activator activity // inferred from electronic annotation	chr10:61482032-61517771 (-) // 98.39 //	NA	41211	This probe set was annotated using the Matching Probes based pipeline to a Entrez Gene identifier using 3 transcripts. // false // Matching Probes // A		AY553929(10),ENSSSCT00000012189(11),NM_001001643(10)	Ssc.8440	chr10|10	61517771	chr10	98.39	61482032	-		ENSSSCG00000011137	NA	GDP dissociation inhibitor 2	Porcine Array	NA	GO:0007264|GO:0015031|GO:0032851|GO:0005737|GO:0005794|GO:0009986|GO:0016020|GO:0005093|GO:0005096|GO:0005097	IPR018203 // GDP dissociation inhibitor // 1.3E-225	NA	NA	NA
Ssc.800.1.S1_at	0.377715	0.942452	13.037	12.8982	13.2253	13.1653	12.8534	12.9303	P	P	P	P	P	P	12.9714	13.1922	13.158	P	P	P	ATP1A1	397481	0002028 // regulation of sodium ion transport // inferred from sequence or structural similarity///0006754 // ATP biosynthetic process // inferred from electronic annotation///0006810 // transport // inferred from electronic annotation///0006811 // ion transport // inferred from electronic annotation///0006812 // cation transport // inferred from electronic annotation///0006813 // potassium ion t…	0005886 // plasma membrane // inferred from electronic annotation///0005886 // plasma membrane // inferred from sequence or structural similarity///0016020 // membrane // inferred from electronic annotation///0016021 // integral to membrane // inferred from electronic annotation///0016021 // integral to membrane // inferred from sequence or structural similarity///0042470 // melanosome // inferre…	0000166 // nucleotide binding // inferred from electronic annotation///0003824 // catalytic activity // inferred from electronic annotation///0005391 // sodium:potassium-exchanging ATPase activity // inferred from electronic annotation///0005391 // sodium:potassium-exchanging ATPase activity // inferred from sequence or structural similarity///0005524 // ATP binding // inferred from electronic an…	chr4:108659639-108679543 (-) // 95.1 //	NA	41211	This probe set was annotated using the Matching Probes based pipeline to a Entrez Gene identifier using 1 transcripts. // false // Matching Probes // A	GQ340774 // gb // 6 // Cross Hyb Matching Probes///M38445 // gb // 6 // Cross Hyb Matching Probes///GENSCAN00000000014 // ensembl // 6 // Cross Hyb Matching Probes///GENSCAN00000028016 // ensembl // 6 // Cross Hyb Matching Probes///ENSSSCT00000027320 // ensembl // 6 // Cross Hyb Matching Probes///AK239659 // gb_htc // 2 // Cross Hyb Matching Probes///XR_131294 // refseq // 6 // Cross Hyb Matching…	ENSSSCT00000007385(11)	Ssc.800	chr4q1.6-q2.3|4	108679543	chr4	95.1	108659639	-	EC:3.6.3.9	ENSSSCG00000006740	NA	ATPase, Na+/K+ transporting, alpha 1 polypeptide	Porcine Array	NA	GO:0002028|GO:0006754|GO:0006810|GO:0006811|GO:0006812|GO:0006813|GO:0006814|GO:0008152|GO:0015672|GO:0005886|GO:0005886|GO:0016020|GO:0016021|GO:0016021|GO:0042470|GO:0000166|GO:0003824|GO:0005391|GO:0005391|GO:0005524|GO:0015077|GO:0015662|GO:0016787|GO:0016820|GO:0046872	IPR004014 // ATPase, P-type cation-transporter, N-terminal // 5.8E-22///IPR005834 // Haloacid dehalogenase-like hydrolase // 9.8E-26///IPR006068 // ATPase, P-type cation-transporter, C-terminal // 3.7E-47///IPR008250 // ATPase, P-type, ATPase-associated domain // 7.2E-65	NA	NA	NA
Ssc.9075.1.A1_at	0.874744	0.948266	12.1103	12.0852	12.2312	12.0315	12.2113	12.133	P	P	P	P	P	P	12.5908	11.7953	12.1391	P	P	P	C-JUN	396913	0006351 // transcription, DNA-dependent // inferred from electronic annotation///0006355 // regulation of transcription, DNA-dependent // inferred from electronic annotation	0005634 // nucleus // inferred from electronic annotation	0003677 // DNA binding // inferred from electronic annotation///0003700 // sequence-specific DNA binding transcription factor activity // inferred from electronic annotation///0043565 // sequence-specific DNA binding // inferred from electronic annotation///0046983 // protein dimerization activity // inferred from electronic annotation	chr6:108925878-108927157 (+) // 97.4 //	NA	41211	This probe set was annotated using the Matching Probes based pipeline to a Entrez Gene identifier using 2 transcripts. // false // Matching Probes // A		AK239057(11),NM_213880(10)	Ssc.9075		108927157	chr6	97.4	108925878	+			NA	C-JUN protein	Porcine Array	NA	GO:0006351|GO:0006355|GO:0005634|GO:0003677|GO:0003700|GO:0043565|GO:0046983		NA	NA	NA
Ssc.73.1.S1_at	0.11809	0.774989	9.45249	9.13298	9.44161	9.00661	9.01037	9.14745	P	P	P	P	P	P	9.28358	9.80351	9.60078	P	P	P	FOXO1	397077	0001568 // blood vessel development // inferred from electronic annotation///0006351 // transcription, DNA-dependent // inferred from electronic annotation///0006355 // regulation of transcription, DNA-dependent // inferred from electronic annotation///0006916 // anti-apoptosis // inferred from electronic annotation///0008286 // insulin receptor signaling pathway // inferred from direct assay///0…	0005634 // nucleus // inferred from electronic annotation///0005737 // cytoplasm // inferred from electronic annotation///0005737 // cytoplasm // inferred from sequence or structural similarity	0003677 // DNA binding // inferred from electronic annotation///0003700 // sequence-specific DNA binding transcription factor activity // inferred from electronic annotation///0043565 // sequence-specific DNA binding // inferred from electronic annotation///0043565 // sequence-specific DNA binding // inferred from sequence or structural similarity///0051721 // protein phosphatase 2A binding // in…	chr11:15079672-15081585 (+) // 56.46 //	NA	41211	This probe set was annotated using the Matching Probes based pipeline to a Entrez Gene identifier using 2 transcripts. // false // Matching Probes // A	EF453379 // gb // 6 // Cross Hyb Matching Probes///NM_214014 // refseq // 6 // Cross Hyb Matching Probes	AY094061(10),ENSSSCT00000010267(11)	Ssc.73	chr11|11	15081585	chr11	56.46	15079672	+		ENSSSCG00000009370	NA	forkhead box O1	Porcine Array	NA	GO:0001568|GO:0006351|GO:0006355|GO:0006916|GO:0008286|GO:0008286|GO:0032873|GO:0034599|GO:0042127|GO:0045599|GO:0045722|GO:0045893|GO:0045944|GO:0005634|GO:0005737|GO:0005737|GO:0003677|GO:0003700|GO:0043565|GO:0043565|GO:0051721	IPR001766 // Transcription factor, fork head // 2.6E-26	NA	NA	NA
Ssc.217.1.S1_at	0.849881	0.98758	13.4263	12.9764	13.429	13.3927	12.874	13.185	P	P	P	P	P	P	13.1184	13.4377	13.1689	P	P	P	ESD	397127		0005634 // nucleus // inferred from electronic annotation///0005737 // cytoplasm // inferred from electronic annotation///0005794 // Golgi apparatus // inferred from electronic annotation///0016023 // cytoplasmic membrane-bounded vesicle // inferred from electronic annotation///0031410 // cytoplasmic vesicle // inferred from electronic annotation	0004091 // carboxylesterase activity // inferred from electronic annotation///0016787 // hydrolase activity // inferred from electronic annotation///0016788 // hydrolase activity, acting on ester bonds // inferred from electronic annotation///0018738 // S-formylglutathione hydrolase activity // inferred from electronic annotation	chr11:20100868-20117609 (+) // 86.74 //	NA	41211	This probe set was annotated using the Matching Probes based pipeline to a Entrez Gene identifier using 3 transcripts. // false // Matching Probes // A	AB032555 // gb // 8 // Cross Hyb Matching Probes///AB038362 // gb // 8 // Cross Hyb Matching Probes///GENSCAN00000026070 // ensembl // 8 // Cross Hyb Matching Probes	AF254785(11),ENSSSCT00000010306(11),NM_214060(11)	Ssc.217		20117609	chr11	86.74	20100868	+	EC:3.1.2.12	ENSSSCG00000009407	NA	esterase D	Porcine Array	NA	GO:0005634|GO:0005737|GO:0005794|GO:0016023|GO:0031410|GO:0004091|GO:0016787|GO:0016788|GO:0018738	IPR000801 // Putative esterase // 2.3E-75	NA	NA	NA
Ssc.2707.1.S1_at	0.193842	1.13618	12.1371	12.5722	12.6643	12.6035	12.6527	12.3502	P	P	P	P	P	P	12.1904	12.4789	12.2898	P	P	P	LOC100514135///LOC100623428///RPL36AL	100514135///100623428///396952	0006412 // translation // inferred from electronic annotation	0005622 // intracellular // inferred from electronic annotation///0005737 // cytoplasm // inferred from electronic annotation///0005840 // ribosome // inferred from electronic annotation///0030529 // ribonucleoprotein complex // inferred from electronic annotation	0003735 // structural constituent of ribosome // inferred from electronic annotation	chr1:187892645-187893112 (-) // 85.27 //	NA	41211	This probe set was annotated using the Matching Probes based pipeline to a Entrez Gene identifier using 5 transcripts. // true // Matching Probes // A	GENSCAN00000006335 // ensembl // 7 // Cross Hyb Matching Probes	AB000910(11),ENSSSCT00000005521(11),AK240562(10),NM_213917(11)	Ssc.2707		187893112	chr1	85.27	187892645	-		ENSSSCG00000005005	NA	60S ribosomal protein L36a-like///60S ribosomal protein L36a-like///ribosomal protein L36a-like	Porcine Array	NA	GO:0006412|GO:0005622|GO:0005737|GO:0005840|GO:0030529|GO:0003735	IPR000552 // Ribosomal protein L44e // 1.2E-36	NA	NA	NA
Ssc.4217.1.S1_at	0.980901	1.72058	8.19028	8.29394	8.05533	8.00221	8.21854	11.5032	P	P	P	P	P	P	8.98132	8.63471	8.47222	P	P	P	ITIH4	396799	0006953 // acute-phase response // inferred from electronic annotation///0010466 // negative regulation of peptidase activity // inferred from electronic annotation///0030212 // hyaluronan metabolic process // inferred from electronic annotation	0005576 // extracellular region // inferred from electronic annotation///0005737 // cytoplasm // inferred from electronic annotation///0005886 // plasma membrane // inferred from electronic annotation	0004867 // serine-type endopeptidase inhibitor activity // inferred from electronic annotation///0030414 // peptidase inhibitor activity // inferred from electronic annotation	chr13:29598797-29610349 (+) // 72.89 //	NA	41211	This probe set was annotated using the Matching Probes based pipeline to a Entrez Gene identifier using 2 transcripts. // false // Matching Probes // A	GENSCAN00000019096 // ensembl // 4 // Cross Hyb Matching Probes///XM_003483182 // refseq // 6 // Cross Hyb Matching Probes	NM_001001537(9),U43164(9)	Ssc.4217	chr13|13	29610349	chr13	72.89	29598797	+			NA	inter-alpha-trypsin inhibitor heavy chain family, member 4	Porcine Array	NA	GO:0006953|GO:0010466|GO:0030212|GO:0005576|GO:0005737|GO:0005886|GO:0004867|GO:0030414		NA	NA	NA
Ssc.183.1.S1_at	0.199361	0.817761	12.5719	11.7011	13.084	12.6083	12.7156	12.307	P	P	P	P	P	P	13.0276	12.9116	12.5606	P	P	P	GSTO1	397117	0008152 // metabolic process // inferred from electronic annotation///0019852 // L-ascorbic acid metabolic process // inferred from sequence or structural similarity///0042178 // xenobiotic catabolic process // inferred from sequence or structural similarity///0055114 // oxidation-reduction process // inferred from electronic annotation///0055114 // oxidation-reduction process // inferred from se…	0005737 // cytoplasm // inferred from electronic annotation///0005737 // cytoplasm // inferred from sequence or structural similarity///0005829 // cytosol // inferred from electronic annotation	0004364 // glutathione transferase activity // inferred from electronic annotation///0004364 // glutathione transferase activity // inferred from sequence or structural similarity///0016491 // oxidoreductase activity // inferred from electronic annotation///0016491 // oxidoreductase activity // inferred from sequence or structural similarity///0016740 // transferase activity // inferred from elec…	chr14:120314362-120324715 (+) // 97.46 /////chr14:120472230-120482583 (-) // 97.46 //	NA	41211	This probe set was annotated using the Matching Probes based pipeline to a Entrez Gene identifier using 3 transcripts. // false // Matching Probes // A	GENSCAN00000000195 // ensembl // 2 // Cross Hyb Matching Probes///ENSSSCT00000011612 // ensembl // 5 // Cross Hyb Matching Probes///ENSSSCT00000011606 // ensembl // 4 // Cross Hyb Matching Probes///XR_131093 // refseq // 4 // Cross Hyb Matching Probes///XM_003361012 // refseq // 4 // Cross Hyb Matching Probes	AF188838(11),ENSSSCT00000011607(11),NM_214050(11)	Ssc.183	chr14|14	120324715	chr14	97.46	120314362	+	EC:1.20.4.2///EC:1.8.5.1///EC:2.5.1.18	ENSSSCG00000022351	NA	glutathione S-transferase omega 1	Porcine Array	NA	GO:0008152|GO:0019852|GO:0042178|GO:0055114|GO:0055114|GO:0071243|GO:0005737|GO:0005737|GO:0005829|GO:0004364|GO:0004364|GO:0016491|GO:0016491|GO:0016740|GO:0045174|GO:0045174|GO:0050610	IPR004045 // Glutathione S-transferase, N-terminal // 7.7E-9///IPR004046 // Glutathione S-transferase, C-terminal // 8.8E-14	NA	NA	NA
Ssc.14484.1.A1_at	0.233272	2.63936	4.08996	5.13347	1.15534	4.38381	4.72908	5.43115	A	A	A	A	A	A	0.850797	4.5607	1.03346	A	A	A	CYP19A1	403331	0008209 // androgen metabolic process // inferred from electronic annotation///0055114 // oxidation-reduction process // inferred from electronic annotation///0060736 // prostate gland growth // inferred from electronic annotation	0005783 // endoplasmic reticulum // inferred from electronic annotation///0016020 // membrane // inferred from electronic annotation	0004497 // monooxygenase activity // inferred from electronic annotation///0005506 // iron ion binding // inferred from electronic annotation///0009055 // electron carrier activity // inferred from electronic annotation///0016491 // oxidoreductase activity // inferred from electronic annotation///0016705 // oxidoreductase activity, acting on paired donors, with incorporation or reduction of molec…		NA	41211	This probe set was annotated using the Matching Probes based pipeline to a Entrez Gene identifier using 3 transcripts. // false // Matching Probes // A		NM_214429(10),U37311(11),U37312(10)	Ssc.14484		NA		NA	NA		EC:1.14.14.1		NA	cytochrome P450 19A1	Porcine Array	NA	GO:0008209|GO:0055114|GO:0060736|GO:0005783|GO:0016020|GO:0004497|GO:0005506|GO:0009055|GO:0016491|GO:0016705|GO:0016712|GO:0020037|GO:0046872|GO:0070330		NA	NA	NA
Ssc.4621.1.S1_at	0.88637	1.02451	13.1583	13.3972	13.3428	13.3102	13.9122	13.4591	P	P	P	P	P	P	13.5638	13.2087	13.4509	P	P	P	ITGB1	397019	0000082 // G1/S transition of mitotic cell cycle // inferred from electronic annotation///0001701 // in utero embryonic development // inferred from electronic annotation///0001708 // cell fate specification // inferred from electronic annotation///0002042 // cell migration involved in sprouting angiogenesis // inferred from electronic annotation///0007155 // cell adhesion // inferred from electr…	0005886 // plasma membrane // inferred from electronic annotation///0005925 // focal adhesion // inferred from electronic annotation///0008305 // integrin complex // inferred from electronic annotation///0009897 // external side of plasma membrane // inferred from electronic annotation///0009986 // cell surface // inferred from electronic annotation///0014704 // intercalated disc // inferred from…	0004872 // receptor activity // inferred from electronic annotation///0005102 // receptor binding // inferred from electronic annotation///0005178 // integrin binding // inferred from electronic annotation	chr10:53172191-53224433 (-) // 98.16 //	NA	41211	This probe set was annotated using the Matching Probes based pipeline to a Entrez Gene identifier using 3 transcripts. // false // Matching Probes // A		AF192528(11),ENSSSCT00000012148(11),NM_213968(11)	Ssc.4621		53224433	chr10	98.16	53172191	-		ENSSSCG00000011101	NA	integrin, beta 1 (fibronectin receptor, beta polypeptide, antigen CD29 includes MDF2, MSK12)	Porcine Array	NA	GO:0000082|GO:0001701|GO:0001708|GO:0002042|GO:0007155|GO:0007159|GO:0007160|GO:0007229|GO:0007275|GO:0008284|GO:0008354|GO:0031175|GO:0033631|GO:0043065|GO:0045214|GO:0045596|GO:0051726|GO:0055007|GO:0005886|GO:0005925|GO:0008305|GO:0009897|GO:0009986|GO:0014704|GO:0016020|GO:0016021|GO:0019717|GO:0031594|GO:0032587|GO:0035748|GO:0042383|GO:0042470|GO:0004872|GO:0005102|GO:0005178	IPR002369 // Integrin beta subunit, N-terminal // 2.1E-194///IPR012896 // Integrin beta subunit, tail // 1.1E-27///IPR013111 // EGF, extracellular // 1.3E-7///IPR013111 // EGF, extracellular // 3.9E-7///IPR013111 // EGF, extracellular // 6.2E-10///IPR014836 // Integrin beta subunit, cytoplasmic // 2.2E-27	NA	NA	NA
Ssc.7297.1.S1_at	0.559712	0.915937	8.89932	9.61746	9.40409	9.51299	8.98958	9.73503	P	P	P	P	P	P	9.58246	9.74689	9.16723	P	P	P	MAOB	414909	0055114 // oxidation-reduction process // inferred from electronic annotation	0005739 // mitochondrion // inferred from electronic annotation///0005741 // mitochondrial outer membrane // inferred from electronic annotation///0005743 // mitochondrial inner membrane // inferred from electronic annotation///0016020 // membrane // inferred from electronic annotation///0016021 // integral to membrane // inferred from electronic annotation	0016491 // oxidoreductase activity // inferred from electronic annotation		NA	41211	This probe set was annotated using the Matching Probes based pipeline to a Entrez Gene identifier using 3 transcripts. // false // Matching Probes // A		AY596820(11),ENSSSCT00000023183(11),NM_001001864(11)	Ssc.7297		NA		NA	NA		EC:1.4.3.4	ENSSSCG00000023215	NA	monoamine oxidase B	Porcine Array	NA	GO:0055114|GO:0005739|GO:0005741|GO:0005743|GO:0016020|GO:0016021|GO:0016491	IPR002937 // Amine oxidase // 4.4E-73	NA	NA	NA
Ssc.14506.1.S1_at	0.926744	1.08407	4.27664	5.66424	3.88307	6.16091	5.64408	6.20635	A	A	A	P	M	P	5.67394	4.67734	5.71746	P	A	P	TOPOII	396917	0006259 // DNA metabolic process // inferred from electronic annotation///0006265 // DNA topological change // inferred from electronic annotation///0006266 // DNA ligation // inferred from electronic annotation///0006974 // response to DNA damage stimulus // inferred from electronic annotation///0007059 // chromosome segregation // inferred from electronic annotation///0030261 // chromosome cond…	0000228 // nuclear chromosome // inferred from electronic annotation///0000793 // condensed chromosome // inferred from electronic annotation///0005634 // nucleus // inferred from electronic annotation///0005654 // nucleoplasm // inferred from electronic annotation///0005694 // chromosome // inferred from electronic annotation///0005730 // nucleolus // inferred from electronic annotation///000581…	0000166 // nucleotide binding // inferred from electronic annotation///0003677 // DNA binding // inferred from electronic annotation///0003682 // chromatin binding // inferred from electronic annotation///0003916 // DNA topoisomerase activity // inferred from electronic annotation///0003918 // DNA topoisomerase (ATP-hydrolyzing) activity // inferred from electronic annotation///0005080 // protein…	chr12:19831702-19858976 (+) // 99.1 //	NA	41211	This probe set was annotated using the Matching Probes based pipeline to a Entrez Gene identifier using 3 transcripts. // false // Matching Probes // A		AB009387(10),ENSSSCT00000019023(11),NM_213884(10)	Ssc.14506		19858976	chr12	99.1	19831702	+	EC:5.99.1.3	ENSSSCG00000017473	NA	topoisomersae II	Porcine Array	NA	GO:0006259|GO:0006265|GO:0006266|GO:0006974|GO:0007059|GO:0030261|GO:0030263|GO:0040016|GO:0043065|GO:0045070|GO:0045870|GO:0045944|GO:0000228|GO:0000793|GO:0005634|GO:0005654|GO:0005694|GO:0005730|GO:0005814|GO:0009330|GO:0043234|GO:0000166|GO:0003677|GO:0003682|GO:0003916|GO:0003918|GO:0005080|GO:0005524|GO:0008022|GO:0008094|GO:0008144|GO:0016853|GO:0019899|GO:0042803|GO:0042826|GO:0043130|GO:…	IPR002205 // DNA topoisomerase, type IIA, subunit A/C-terminal // 1.0E-134///IPR003594 // ATPase-like, ATP-binding domain // 1.5E-13///IPR012542 // DTHCT // 5.4E-36///IPR013506 // DNA topoisomerase, type IIA, subunit B, domain 2 // 7.3E-38	NA	NA	NA
Ssc.657.1.A1_at	0.311692	0.528078	7.15457	8.18524	8.55818	9.36571	8.50932	8.62789	P	P	P	P	P	P	10.068	8.02826	9.60193	P	P	P	CCL2	397422	0000165 // MAPK cascade // inferred from electronic annotation///0002548 // monocyte chemotaxis // inferred from electronic annotation///0006916 // anti-apoptosis // inferred from electronic annotation///0006935 // chemotaxis // inferred from electronic annotation///0006954 // inflammatory response // inferred from electronic annotation///0006955 // immune response // inferred from electronic ann…	0005576 // extracellular region // inferred from electronic annotation///0005615 // extracellular space // inferred from electronic annotation	0001664 // G-protein coupled receptor binding // inferred from electronic annotation///0005125 // cytokine activity // inferred from electronic annotation///0008009 // chemokine activity // inferred from electronic annotation///0031727 // CCR2 chemokine receptor binding // inferred from electronic annotation	chr12:38372459-38374366 (-) // 93.13 //	NA	41211	This probe set was annotated using the Matching Probes based pipeline to a Entrez Gene identifier using 2 transcripts. // false // Matching Probes // A	EU682382 // gb // 6 // Cross Hyb Matching Probes///GENSCAN00000016753 // ensembl // 6 // Cross Hyb Matching Probes///ENSSSCT00000024197 // ensembl // 1 // Cross Hyb Matching Probes	ENSSSCT00000019290(11),NM_214214(11)	Ssc.657		38374366	chr12	93.13	38372459	-		ENSSSCG00000017723	NA	chemokine (C-C motif) ligand 2	Porcine Array	NA	GO:0000165|GO:0002548|GO:0006916|GO:0006935|GO:0006954|GO:0006955|GO:0007010|GO:0008360|GO:0009611|GO:0009617|GO:0010574|GO:0010759|GO:0016525|GO:0019221|GO:0031663|GO:0035684|GO:0043277|GO:0043491|GO:0043615|GO:0044344|GO:0048246|GO:0050870|GO:0051770|GO:0071222|GO:0071346|GO:0071347|GO:0071356|GO:0071407|GO:0090265|GO:2000502|GO:0005576|GO:0005615|GO:0001664|GO:0005125|GO:0008009|GO:0031727	IPR001811 // Chemokine interleukin-8-like domain // 1.8E-23	NA	NA	NA
Ssc.5550.1.S1_at	0.495755	1.08047	10.4535	10.4166	10.8494	10.6043	10.3912	10.6477	P	P	P	P	P	P	10.7048	10.3582	10.2737	P	P	P	OST48	397385	0006486 // protein glycosylation // inferred from electronic annotation///0006486 // protein glycosylation // inferred from sequence or structural similarity///0006487 // protein N-linked glycosylation // inferred from electronic annotation///0018279 // protein N-linked glycosylation via asparagine // inferred from electronic annotation///0034097 // response to cytokine stimulus // inferred from …	0005783 // endoplasmic reticulum // inferred from electronic annotation///0005789 // endoplasmic reticulum membrane // inferred from electronic annotation///0005792 // microsome // inferred from electronic annotation///0008250 // oligosaccharyltransferase complex // inferred from sequence or structural similarity///0016020 // membrane // inferred from electronic annotation///0016021 // integral t…	0004576 // oligosaccharyl transferase activity // inferred from sequence or structural similarity///0004579 // dolichyl-diphosphooligosaccharide-protein glycotransferase activity // inferred from electronic annotation///0016740 // transferase activity // inferred from electronic annotation	chr6:54203146-54213660 (+) // 94.22 //	NA	41211	This probe set was annotated using the Matching Probes based pipeline to a Entrez Gene identifier using 2 transcripts. // false // Matching Probes // A		ENSSSCT00000003894(11),NM_214188(9)	Ssc.5550		54213660	chr6	94.22	54203146	+	EC:2.4.1.119	ENSSSCG00000003505	NA	oligosaccharyltransferase OST48	Porcine Array	NA	GO:0006486|GO:0006486|GO:0006487|GO:0018279|GO:0034097|GO:0042110|GO:0005783|GO:0005789|GO:0005792|GO:0008250|GO:0016020|GO:0016021|GO:0043234|GO:0004576|GO:0004579|GO:0016740	IPR005013 // Oligosaccharyl transferase complex, subunit Wbp1 // 1.5E-165	NA	NA	NA
Ssc.11580.1.S1_at	0.222073	0.941895	12.3301	12.3443	12.3089	12.137	12.0207	12.1974	P	P	P	P	P	P	12.2769	12.3953	12.2665	P	P	P	HADHA	397012	0006629 // lipid metabolic process // inferred from electronic annotation///0006631 // fatty acid metabolic process // inferred from electronic annotation///0006635 // fatty acid beta-oxidation // inferred from electronic annotation///0008152 // metabolic process // inferred from electronic annotation///0032868 // response to insulin stimulus // inferred from electronic annotation///0055114 // ox…	0005730 // nucleolus // inferred from electronic annotation///0005737 // cytoplasm // inferred from electronic annotation///0005739 // mitochondrion // inferred from electronic annotation///0005743 // mitochondrial inner membrane // inferred from electronic annotation///0005759 // mitochondrial matrix // inferred from electronic annotation///0016507 // mitochondrial fatty acid beta-oxidation mult…	0000166 // nucleotide binding // inferred from electronic annotation///0003824 // catalytic activity // inferred from electronic annotation///0003857 // 3-hydroxyacyl-CoA dehydrogenase activity // inferred from electronic annotation///0004300 // enoyl-CoA hydratase activity // inferred from electronic annotation///0016491 // oxidoreductase activity // inferred from electronic annotation///0016509…	chr3:105296673-105341806 (+) // 99.3 //	NA	41211	This probe set was annotated using the Matching Probes based pipeline to a Entrez Gene identifier using 4 transcripts. // false // Matching Probes // A	EU650787 // gb // 1 // Cross Hyb Matching Probes///GENSCAN00000032665 // ensembl // 1 // Cross Hyb Matching Probes	AF028609(11),ENSSSCT00000009377(11),L12581(11),NM_213962(11)	Ssc.11580		105341806	chr3	99.3	105296673	+	EC:1.1.1.211///EC:4.2.1.17	ENSSSCG00000008571	NA	hydroxyacyl-CoA dehydrogenase/3-ketoacyl-CoA thiolase/enoyl-CoA hydratase (trifunctional protein), alpha subunit	Porcine Array	NA	GO:0006629|GO:0006631|GO:0006635|GO:0008152|GO:0032868|GO:0055114|GO:0005730|GO:0005737|GO:0005739|GO:0005743|GO:0005759|GO:0016507|GO:0042645|GO:0000166|GO:0003824|GO:0003857|GO:0004300|GO:0016491|GO:0016509|GO:0016616|GO:0016829|GO:0050662	IPR001753 // Crotonase, core // 7.3E-63///IPR006108 // 3-hydroxyacyl-CoA dehydrogenase, C-terminal // 6.1E-29///IPR006176 // 3-hydroxyacyl-CoA dehydrogenase, NAD binding // 3.0E-55	NA	NA	NA
Ssc.19852.1.S1_at	0.148492	0.588475	4.47212	4.75156	1.00318	3.64387	3.91994	4.49501	A	A	A	A	A	A	5.00214	4.13758	5.18746	P	A	P						chr6:33178856-33184516 (-) // 39.18 //	NA	41211	This probe set was annotated using the Genome Target Overlap based pipeline to a ENSEMBL identifier using 1 transcripts. // false // Genome Target Overlap // B	AJ853850 // gb // 8 // Cross Hyb Matching Probes///ENSSSCT00000003309 // ensembl // 4 // Cross Hyb Matching Probes///NM_213829 // refseq // 8 // Cross Hyb Matching Probes	GENSCAN00000018875			33184516	chr6	39.18	33178856	-			NA		Porcine Array	NA			NA	NA	NA
Ssc.14463.1.S1_at	0.00421187	0.700354	14.1522	14.4761	14.9076	14.7332	14.7909	14.4877	P	P	P	P	P	P	15.1566	15.2054	15.0097	P	P	P	FHL1C	397667	0010972 // negative regulation of G2/M transition of mitotic cell cycle // inferred from electronic annotation///0030308 // negative regulation of cell growth // inferred from electronic annotation///2000134 // negative regulation of G1/S transition of mitotic cell cycle // inferred from electronic annotation	0005634 // nucleus // inferred from electronic annotation///0005737 // cytoplasm // inferred from electronic annotation///0005886 // plasma membrane // inferred from electronic annotation	0008270 // zinc ion binding // inferred from electronic annotation///0046872 // metal ion binding // inferred from electronic annotation	chrX:109492142-109504140 (+) // 96.26 //	NA	41211	This probe set was annotated using the Matching Probes based pipeline to a Entrez Gene identifier using 3 transcripts. // false // Matching Probes // A		AJ275968(11),ENSSSCT00000013884(11),NM_214375(11)	Ssc.14463	chrXq23-q24|X	109504140	chrX	96.26	109492142	+		ENSSSCG00000012699	NA	four and a half LIM domains 1 protein, isoform C	Porcine Array	NA	GO:0010972|GO:0030308|GO:2000134|GO:0005634|GO:0005737|GO:0005886|GO:0008270|GO:0046872	IPR001781 // Zinc finger, LIM-type // 9.5E-16///IPR001781 // Zinc finger, LIM-type // 2.3E-16///IPR001781 // Zinc finger, LIM-type // 5.3E-16///IPR001781 // Zinc finger, LIM-type // 5.7E-14	NA	NA	NA
Ssc.5712.1.S1_at	0.00409716	0.60659	9.33289	9.57989	9.46214	9.2074	8.88968	9.31227	P	P	P	P	P	P	10.2161	9.83358	10.0281	P	P	P	CYP51///LOC100739659	100739659///403334	0006694 // steroid biosynthetic process // inferred from electronic annotation///0006695 // cholesterol biosynthetic process // inferred from electronic annotation///0008610 // lipid biosynthetic process // inferred from electronic annotation///0016126 // sterol biosynthetic process // inferred from electronic annotation///0032259 // methylation // inferred from electronic annotation///0055114 //…	0005783 // endoplasmic reticulum // inferred from electronic annotation///0005789 // endoplasmic reticulum membrane // inferred from electronic annotation///0005792 // microsome // inferred from electronic annotation///0016020 // membrane // inferred from electronic annotation///0016021 // integral to membrane // inferred from electronic annotation	0004497 // monooxygenase activity // inferred from electronic annotation///0005506 // iron ion binding // inferred from electronic annotation///0008168 // methyltransferase activity // inferred from electronic annotation///0008398 // sterol 14-demethylase activity // inferred from electronic annotation///0009055 // electron carrier activity // inferred from electronic annotation///0016491 // oxid…	chr9:67540910-67562696 (-) // 96.64 //	NA	41211	This probe set was annotated using the Matching Probes based pipeline to a Entrez Gene identifier using 4 transcripts. // true // Matching Probes // A		AB009988(11),ENSSSCT00000016684(11),XM_003484171(11),NM_214432(11)	Ssc.5712	chr9|9	67562696	chr9	96.64	67540910	-	EC:1.14.13.70	ENSSSCG00000015311	NA	cytochrome P450, family 51, subfamily A, polypeptide 1///lanosterol 14-alpha demethylase-like	Porcine Array	NA	GO:0006694|GO:0006695|GO:0008610|GO:0016126|GO:0032259|GO:0055114|GO:0005783|GO:0005789|GO:0005792|GO:0016020|GO:0016021|GO:0004497|GO:0005506|GO:0008168|GO:0008398|GO:0009055|GO:0016491|GO:0016705|GO:0020037|GO:0046872	IPR001128 // Cytochrome P450 // 6.5E-79	NA	NA	NA
Ssc.6009.1.S1_a_at	0.165969	1.73549	12.2173	11.3601	11.6008	10.422	10.7652	10.3565	P	P	P	P	P	P	10.8499	9.79363	10.6122	P	P	P	AMY2///LOC100152255///LOC100153854///LOC100521789///LOC100522672	100152255///100153854///100521789///100522672///397397	0005975 // carbohydrate metabolic process // inferred from electronic annotation///0008152 // metabolic process // inferred from electronic annotation///0016052 // carbohydrate catabolic process // inferred from sequence or structural similarity	0005576 // extracellular region // inferred from electronic annotation///0005615 // extracellular space // inferred from electronic annotation///0005615 // extracellular space // inferred from sequence or structural similarity	0003824 // catalytic activity // inferred from electronic annotation///0004556 // alpha-amylase activity // inferred from electronic annotation///0004556 // alpha-amylase activity // inferred from sequence or structural similarity///0005509 // calcium ion binding // inferred from sequence or structural similarity///0016787 // hydrolase activity // inferred from electronic annotation///0016798 // …	chr4:119829109-119997958 (-) // 93.08 /////chr4:119795130-120032288 (-) // 93.08 //	NA	41211	This probe set was annotated using the Matching Probes based pipeline to a Entrez Gene identifier using 15 transcripts. // true // Matching Probes // A		AF064742(11),GENSCAN00000020685(11),GENSCAN00000020686(11),GENSCAN00000020689(11),GENSCAN00000020693(11),GENSCAN00000036856(11),GENSCAN00000036864(11),GENSCAN00000036870(11),ENSSSCT00000022747(11),ENSSSCT00000007507(11),ENSSSCT00000028918(11),ENSSSCT00000007508(11),ENSSSCT00000025528(11),ENSSSCT00000029569(11),ENSSSCT00000031651(11),AK395394(11),AK230675(11),XM_001929291(11),NM_214195(11)	Ssc.6009	chr4|4	119997958	chr4	93.08	119829109	-	EC:3.2.1.1	ENSSSCG00000022983///ENSSSCG00000023098///ENSSSCG00000025216///ENSSSCG00000028277///ENSSSCG00000030140	NA	amylase, alpha 2B (pancreatic)///pancreatic alpha-amylase-like///alpha-amylase///pancreatic alpha-amylase-like///pancreatic alpha-amylase-like	Porcine Array	NA	GO:0005975|GO:0008152|GO:0016052|GO:0005576|GO:0005615|GO:0005615|GO:0003824|GO:0004556|GO:0004556|GO:0005509|GO:0016787|GO:0016798|GO:0031404|GO:0043169|GO:0046872	IPR006047 // Glycosyl hydrolase, family 13, catalytic domain // 1.2E-23///IPR006047 // Glycosyl hydrolase, family 13, catalytic domain // 5.5E-24///IPR006047 // Glycosyl hydrolase, family 13, catalytic domain // 3.0E-25///IPR006047 // Glycosyl hydrolase, family 13, catalytic domain // 2.1E-24///IPR006047 // Glycosyl hydrolase, family 13, catalytic domain // 3.8E-18///IPR006048 // Alpha-amylase, C…	NA	NA	NA
Ssc.6009.1.S1_at	0.485832	1.47127	12.8706	11.2426	12.1981	10.9958	11.0776	10.3312	P	P	P	P	P	P	12.0721	9.5187	10.8077	P	P	P	AMY2///LOC100152255///LOC100153854///LOC100521789///LOC100522672	100152255///100153854///100521789///100522672///397397	0005975 // carbohydrate metabolic process // inferred from electronic annotation///0008152 // metabolic process // inferred from electronic annotation///0016052 // carbohydrate catabolic process // inferred from sequence or structural similarity	0005576 // extracellular region // inferred from electronic annotation///0005615 // extracellular space // inferred from electronic annotation///0005615 // extracellular space // inferred from sequence or structural similarity	0003824 // catalytic activity // inferred from electronic annotation///0004556 // alpha-amylase activity // inferred from electronic annotation///0004556 // alpha-amylase activity // inferred from sequence or structural similarity///0005509 // calcium ion binding // inferred from sequence or structural similarity///0016787 // hydrolase activity // inferred from electronic annotation///0016798 // …	chr4:119829109-119997958 (-) // 93.08 /////chr4:119795130-120032288 (-) // 93.08 //	NA	41211	This probe set was annotated using the Matching Probes based pipeline to a Entrez Gene identifier using 15 transcripts. // true // Matching Probes // A	GENSCAN00000020686 // ensembl // 2 // Cross Hyb Matching Probes///GENSCAN00000036866 // ensembl // 8 // Cross Hyb Matching Probes///ENSSSCT00000029569 // ensembl // 2 // Cross Hyb Matching Probes///ENSSSCT00000031651 // ensembl // 5 // Cross Hyb Matching Probes///ENSSSCT00000030269 // ensembl // 6 // Cross Hyb Matching Probes	AF064742(11),GENSCAN00000020685(11),GENSCAN00000020689(11),GENSCAN00000020693(11),GENSCAN00000036856(11),GENSCAN00000036864(11),GENSCAN00000036870(11),ENSSSCT00000022747(11),ENSSSCT00000007507(11),ENSSSCT00000028918(11),ENSSSCT00000007508(10),ENSSSCT00000025528(11),AK395394(11),AK230675(9),XM_001929291(10),NM_214195(11)	Ssc.6009	chr4|4	119997958	chr4	93.08	119829109	-	EC:3.2.1.1	ENSSSCG00000022983///ENSSSCG00000023098///ENSSSCG00000025216///ENSSSCG00000028277///ENSSSCG00000030140	NA	amylase, alpha 2B (pancreatic)///pancreatic alpha-amylase-like///alpha-amylase///pancreatic alpha-amylase-like///pancreatic alpha-amylase-like	Porcine Array	NA	GO:0005975|GO:0008152|GO:0016052|GO:0005576|GO:0005615|GO:0005615|GO:0003824|GO:0004556|GO:0004556|GO:0005509|GO:0016787|GO:0016798|GO:0031404|GO:0043169|GO:0046872	IPR006047 // Glycosyl hydrolase, family 13, catalytic domain // 1.2E-23///IPR006047 // Glycosyl hydrolase, family 13, catalytic domain // 5.5E-24///IPR006047 // Glycosyl hydrolase, family 13, catalytic domain // 3.0E-25///IPR006048 // Alpha-amylase, C-terminal all beta // 1.3E-17///IPR006048 // Alpha-amylase, C-terminal all beta // 1.3E-17///IPR006048 // Alpha-amylase, C-terminal all beta // 9.8E…	NA	NA	NA
Ssc.12507.1.S1_at	0.765754	0.984848	13.6279	13.6854	13.6215	13.6086	13.3575	13.6224	P	P	P	P	P	P	13.5076	13.7062	13.6181	P	P	P	HADH	397604	0006629 // lipid metabolic process // inferred from electronic annotation///0006631 // fatty acid metabolic process // inferred from electronic annotation///0006635 // fatty acid beta-oxidation // inferred from electronic annotation///0055114 // oxidation-reduction process // inferred from electronic annotation	0005634 // nucleus // inferred from electronic annotation///0005737 // cytoplasm // inferred from electronic annotation///0005739 // mitochondrion // inferred from electronic annotation///0005743 // mitochondrial inner membrane // inferred from electronic annotation///0005759 // mitochondrial matrix // inferred from electronic annotation	0000166 // nucleotide binding // inferred from electronic annotation///0003857 // 3-hydroxyacyl-CoA dehydrogenase activity // inferred from electronic annotation///0016491 // oxidoreductase activity // inferred from electronic annotation///0016616 // oxidoreductase activity, acting on the CH-OH group of donors, NAD or NADP as acceptor // inferred from electronic annotation///0050662 // coenzyme b…	chr8:97786262-97839272 (-) // 99.89 //	NA	41211	This probe set was annotated using the Matching Probes based pipeline to a Entrez Gene identifier using 3 transcripts. // false // Matching Probes // A	GENSCAN00000004404 // ensembl // 2 // Cross Hyb Matching Probes	AF027652(9),ENSSSCT00000010020(10),NM_214331(9)	Ssc.12507		97839272	chr8	99.89	97786262	-	EC:1.1.1.35	ENSSSCG00000009150	NA	hydroxyacyl-CoA dehydrogenase	Porcine Array	NA	GO:0006629|GO:0006631|GO:0006635|GO:0055114|GO:0005634|GO:0005737|GO:0005739|GO:0005743|GO:0005759|GO:0000166|GO:0003857|GO:0016491|GO:0016616|GO:0050662|GO:0070403	IPR001327 // Pyridine nucleotide-disulphide oxidoreductase, NAD-binding domain // 3.2E-8///IPR006108 // 3-hydroxyacyl-CoA dehydrogenase, C-terminal // 1.1E-37///IPR006176 // 3-hydroxyacyl-CoA dehydrogenase, NAD binding // 4.0E-67///IPR007698 // Alanine dehydrogenase/PNT, NAD(H)-binding domain // 5.2E-9///IPR011128 // Glycerol-3-phosphate dehydrogenase, NAD-dependent, N-terminal // 2.7E-9	NA	NA	NA
Ssc.11990.1.S1_at	0.316373	1.4154	6.02075	6.09656	6.35659	6.75214	6.87198	5.99621	P	P	P	P	P	P	6.18688	4.90902	6.23204	A	A	P	INSL3	397024	0001701 // in utero embryonic development // inferred from electronic annotation///0008584 // male gonad development // inferred from electronic annotation	0005576 // extracellular region // inferred from electronic annotation	0005179 // hormone activity // inferred from electronic annotation	chr2:62079131-62080810 (-) // 95.71 //	NA	41211	This probe set was annotated using the Matching Probes based pipeline to a Entrez Gene identifier using 2 transcripts. // false // Matching Probes // A	GENSCAN00000023366 // ensembl // 4 // Cross Hyb Matching Probes	ENSSSCT00000015173(11),NM_213970(11)	Ssc.11990	chr2q12-q13|2	62080810	chr2	95.71	62079131	-		ENSSSCG00000013887	NA	insulin-like 3 (Leydig cell)	Porcine Array	NA	GO:0001701|GO:0008584|GO:0005576|GO:0005179	IPR016179 // Insulin-like // 1.2E-8	NA	NA	NA
Ssc.14521.1.S1_at	0.629777	0.958977	9.65644	9.27392	9.3651	9.59645	9.3676	9.44565	P	P	P	P	P	P	9.70504	9.40404	9.42383	P	P	P	AKR1A1	396924	0019853 // L-ascorbic acid biosynthetic process // inferred from electronic annotation///0042840 // D-glucuronate catabolic process // inferred from electronic annotation///0046185 // aldehyde catabolic process // inferred from electronic annotation///0055114 // oxidation-reduction process // inferred from electronic annotation	0005829 // cytosol // inferred from electronic annotation///0016324 // apical plasma membrane // inferred from electronic annotation	0004032 // alditol:NADP+ 1-oxidoreductase activity // inferred from electronic annotation///0008106 // alcohol dehydrogenase (NADP+) activity // inferred from electronic annotation///0016491 // oxidoreductase activity // inferred from electronic annotation///0047939 // L-glucuronate reductase activity // inferred from electronic annotation		NA	41211	This probe set was annotated using the Matching Probes based pipeline to a Entrez Gene identifier using 3 transcripts. // false // Matching Probes // A		ENSSSCT00000030677(10),NM_213890(10),U46064(10)	Ssc.14521		NA		NA	NA		EC:1.1.1.2	ENSSSCG00000029256	NA	aldo-keto reductase family 1, member A1 (aldehyde reductase)	Porcine Array	NA	GO:0019853|GO:0042840|GO:0046185|GO:0055114|GO:0005829|GO:0016324|GO:0004032|GO:0008106|GO:0016491|GO:0047939	IPR023210 // NADP-dependent oxidoreductase domain // 2.2E-59	NA	NA	NA
Ssc.947.1.S1_at	0.189999	0.87251	9.58662	9.79371	9.197	9.20433	9.46582	9.52612	P	P	P	P	P	P	9.47729	9.81414	9.71146	P	P	P	RPS28	414420	0006364 // rRNA processing // inferred from electronic annotation///0006412 // translation // inferred from electronic annotation///0042274 // ribosomal small subunit biogenesis // inferred from electronic annotation	0005622 // intracellular // inferred from electronic annotation///0005840 // ribosome // inferred from electronic annotation///0015935 // small ribosomal subunit // inferred from electronic annotation///0022627 // cytosolic small ribosomal subunit // inferred from electronic annotation///0030529 // ribonucleoprotein complex // inferred from electronic annotation	0003735 // structural constituent of ribosome // inferred from electronic annotation	chr2:51619625-51620694 (+) // 65.39 //	NA	41211	This probe set was annotated using the Genome Target Overlap based pipeline to a Entrez Gene identifier using 2 transcripts. // false // Genome Target Overlap // B		ENSSSCT00000014851,NM_001001587	Ssc.947		51620694	chr2	65.39	51619625	+		ENSSSCG00000013597	NA	ribosomal protein S28	Porcine Array	NA	GO:0006364|GO:0006412|GO:0042274|GO:0005622|GO:0005840|GO:0015935|GO:0022627|GO:0030529|GO:0003735	IPR000289 // Ribosomal protein S28e // 9.1E-38	NA	NA	NA
Ssc.947.1.S1_s_at	0.11953	1.15485	14.4749	14.4667	14.5906	14.5396	14.3759	14.4872	P	P	P	P	P	P	14.1321	14.4284	14.2732	P	P	P	RPS28	414420	0006364 // rRNA processing // inferred from electronic annotation///0006412 // translation // inferred from electronic annotation///0042274 // ribosomal small subunit biogenesis // inferred from electronic annotation	0005622 // intracellular // inferred from electronic annotation///0005840 // ribosome // inferred from electronic annotation///0015935 // small ribosomal subunit // inferred from electronic annotation///0022627 // cytosolic small ribosomal subunit // inferred from electronic annotation///0030529 // ribonucleoprotein complex // inferred from electronic annotation	0003735 // structural constituent of ribosome // inferred from electronic annotation	chr2:51619625-51620694 (+) // 65.39 //	NA	41211	This probe set was annotated using the Matching Probes based pipeline to a Entrez Gene identifier using 2 transcripts. // false // Matching Probes // A	GENSCAN00000051657 // ensembl // 6 // Cross Hyb Matching Probes///XM_003355379 // refseq // 2 // Cross Hyb Matching Probes	ENSSSCT00000014851(11),NM_001001587(11)	Ssc.947		51620694	chr2	65.39	51619625	+		ENSSSCG00000013597	NA	ribosomal protein S28	Porcine Array	NA	GO:0006364|GO:0006412|GO:0042274|GO:0005622|GO:0005840|GO:0015935|GO:0022627|GO:0030529|GO:0003735	IPR000289 // Ribosomal protein S28e // 9.1E-38	NA	NA	NA
Ssc.3319.1.S1_at	0.282938	6.725	1.48892	3.0047	1.91994	3.34452	4.85426	7.62138	A	A	A	A	A	P	2.78483	3.09068	1.68801	A	A	A	ITIH1	396963	0010466 // negative regulation of peptidase activity // inferred from electronic annotation///0030212 // hyaluronan metabolic process // inferred from electronic annotation	0005576 // extracellular region // inferred from electronic annotation	0004867 // serine-type endopeptidase inhibitor activity // inferred from electronic annotation///0030414 // peptidase inhibitor activity // inferred from electronic annotation	chr13:29488880-29502919 (+) // 96.71 //	NA	41211	This probe set was annotated using the Matching Probes based pipeline to a Entrez Gene identifier using 2 transcripts. // false // Matching Probes // A		D38754(11),NM_213924(11)	Ssc.3319	chr13|13	29502919	chr13	96.71	29488880	+		ENSSSCG00000011450	NA	inter-alpha-trypsin inhibitor heavy chain 1	Porcine Array	NA	GO:0010466|GO:0030212|GO:0005576|GO:0004867|GO:0030414	IPR002035 // von Willebrand factor, type A // 2.7E-25///IPR010600 // Inter-alpha-trypsin inhibitor heavy chain, C-terminal // 1.0E-82///IPR013694 // VIT domain // 9.7E-34	NA	NA	NA
Ssc.709.1.S1_at	0.0835523	0.758929	9.14052	10.04	10.2889	10.0681	9.85147	10.2934	P	P	P	P	P	P	10.6106	10.1812	10.3528	P	P	P	GLRX	397463	0022900 // electron transport chain // inferred from electronic annotation///0045454 // cell redox homeostasis // inferred from electronic annotation	0005737 // cytoplasm // inferred from electronic annotation	0009055 // electron carrier activity // inferred from electronic annotation///0015035 // protein disulfide oxidoreductase activity // inferred from electronic annotation	chr2:91521869-91533043 (-) // 96.45 //	NA	41211	This probe set was annotated using the Matching Probes based pipeline to a Entrez Gene identifier using 5 transcripts. // false // Matching Probes // A	GENSCAN00000023967 // ensembl // 1 // Cross Hyb Matching Probes///ENSSSCT00000012276 // ensembl // 1 // Cross Hyb Matching Probes///XM_003358338 // refseq // 1 // Cross Hyb Matching Probes	ENSSSCT00000015476(11),HQ658473(10),HQ670734(10),M31453(9),NM_214233(9)	Ssc.709		91533043	chr2	96.45	91521869	-	EC:1.8.4.1	ENSSSCG00000014167	NA	glutaredoxin (thioltransferase)	Porcine Array	NA	GO:0022900|GO:0045454|GO:0005737|GO:0009055|GO:0015035	IPR002109 // Glutaredoxin // 6.4E-22///IPR008554 // Glutaredoxin-like // 2.2E-8	NA	NA	NA
Ssc.526.1.S1_at	0.00163294	1.27141	13.5735	13.9868	13.633	13.7074	13.7629	13.7307	P	P	P	P	P	P	13.3631	13.4075	13.4048	P	P	P	PKIA	397408	0000122 // negative regulation of transcription from RNA polymerase II promoter // inferred from electronic annotation///0006469 // negative regulation of protein kinase activity // inferred from electronic annotation///0010389 // regulation of G2/M transition of mitotic cell cycle // inferred from electronic annotation///0042308 // negative regulation of protein import into nucleus // inferred f…	0005625 // soluble fraction // inferred from electronic annotation///0005634 // nucleus // inferred from electronic annotation///0005737 // cytoplasm // inferred from electronic annotation	0004860 // protein kinase inhibitor activity // inferred from electronic annotation///0004862 // cAMP-dependent protein kinase inhibitor activity // inferred from electronic annotation	chr4:59926526-59933873 (-) // 96.98 //	NA	41211	This probe set was annotated using the Matching Probes based pipeline to a Entrez Gene identifier using 2 transcripts. // false // Matching Probes // A		AF132737(10),NM_214204(10)	Ssc.526		59933873	chr4	96.98	59926526	-			NA	protein kinase (cAMP-dependent, catalytic) inhibitor alpha	Porcine Array	NA	GO:0000122|GO:0006469|GO:0010389|GO:0042308|GO:0043086|GO:0005625|GO:0005634|GO:0005737|GO:0004860|GO:0004862		NA	NA	NA
Ssc.64.1.S1_at	0.684354	1.1566	9.20229	8.68562	10.4255	9.1578	9.65222	9.5541	P	P	P	P	P	P	9.69897	9.16093	9.08579	P	P	P	ABCG2///LOC100739395///LOC100739483///LOC100739517	100739395///100739483///100739517///397073	0006200 // ATP catabolic process // inferred from electronic annotation///0006810 // transport // inferred from electronic annotation	0005886 // plasma membrane // inferred from electronic annotation///0016020 // membrane // inferred from electronic annotation///0016021 // integral to membrane // inferred from electronic annotation	0000166 // nucleotide binding // inferred from electronic annotation///0005524 // ATP binding // inferred from electronic annotation///0016887 // ATPase activity // inferred from electronic annotation///0017111 // nucleoside-triphosphatase activity // inferred from electronic annotation	chr8:112296319-112514101 (+) // 92.65 //	NA	41211	This probe set was annotated using the Matching Probes based pipeline to a Entrez Gene identifier using 5 transcripts. // true // Matching Probes // A	AY550047 // gb // 7 // Cross Hyb Matching Probes///GENSCAN00000026176 // ensembl // 4 // Cross Hyb Matching Probes///GENSCAN00000026208 // ensembl // 3 // Cross Hyb Matching Probes///ENSSSCT00000010090 // ensembl // 1 // Cross Hyb Matching Probes	ENSSSCT00000010088(9),AK393001(11),XR_135295(11),NM_214010(11)	Ssc.64	chr8|8	112514101	chr8	92.65	112296319	+		ENSSSCG00000009213	NA	ATP-binding cassette, sub-family G (WHITE), member 2///ATP-binding cassette sub-family G member 2-like///ATP-binding cassette sub-family G member 2-like///ATP-binding cassette sub-family G member 2-like	Porcine Array	NA	GO:0006200|GO:0006810|GO:0005886|GO:0016020|GO:0016021|GO:0000166|GO:0005524|GO:0016887|GO:0017111	IPR003439 // ABC transporter-like // 1.5E-19///IPR013525 // ABC-2 type transporter // 5.6E-42	NA	NA	NA
Ssc.14525.1.S1_at	0.194523	0.729846	6.48159	5.7559	3.02903	2.97448	5.7235	5.99177	A	A	A	A	A	A	6.24202	5.73486	5.90844	A	A	A	ZP3	396927	0001809 // positive regulation of type IV hypersensitivity // inferred from electronic annotation///0001809 // positive regulation of type IV hypersensitivity // inferred from direct assay///0001825 // blastocyst formation // inferred from electronic annotation///0001825 // blastocyst formation // inferred from sequence or structural similarity///0002455 // humoral immune response mediated by cir…	0001669 // acrosomal vesicle // inferred from sequence or structural similarity///0002081 // outer acrosomal membrane // inferred from electronic annotation///0002081 // outer acrosomal membrane // inferred from sequence or structural similarity///0005576 // extracellular region // inferred from electronic annotation///0005578 // proteinaceous extracellular matrix // inferred from electronic anno…	0004871 // signal transducer activity // inferred from electronic annotation///0004871 // signal transducer activity // inferred from sequence or structural similarity///0004872 // receptor activity // inferred from electronic annotation///0005384 // manganese ion transmembrane transporter activity // inferred from electronic annotation///0005384 // manganese ion transmembrane transporter activit…	chr3:8443547-8453713 (+) // 96.93 //	NA	41211	This probe set was annotated using the Matching Probes based pipeline to a Entrez Gene identifier using 4 transcripts. // false // Matching Probes // A		D45065(11),ENSSSCT00000008432(11),L22169(11),NM_213893(11)	Ssc.14525	chr3pter-p15|3	8453713	chr3	96.93	8443547	+		ENSSSCG00000007691	NA	zona pellucida glycoprotein 3 (sperm receptor)	Porcine Array	NA	GO:0001809|GO:0001809|GO:0001825|GO:0001825|GO:0002455|GO:0002455|GO:0002687|GO:0002687|GO:0002922|GO:0006828|GO:0006828|GO:0006886|GO:0006886|GO:0007338|GO:0007339|GO:0007339|GO:0010513|GO:0010513|GO:0032236|GO:0032236|GO:0032729|GO:0032729|GO:0032753|GO:0032753|GO:0035556|GO:0035556|GO:0035803|GO:0035803|GO:0042102|GO:0042102|GO:0045860|GO:0045892|GO:0045892|GO:0045893|GO:0045893|GO:0048015|GO:…	IPR001507 // Zona pellucida domain // 1.5E-46	NA	NA	NA
Ssc.12348.1.S1_at	0.748916	1.03051	14.0843	14.3539	14.6362	14.4591	14.4331	14.3034	P	P	P	P	P	P	14.3031	14.5066	14.2079	P	P	P	B2M///LOC100738527	100738527///397033	0002474 // antigen processing and presentation of peptide antigen via MHC class I // inferred from electronic annotation///0006955 // immune response // inferred from electronic annotation	0005576 // extracellular region // inferred from electronic annotation///0042612 // MHC class I protein complex // inferred from electronic annotation		chr1:132889951-132896228 (+) // 61.96 /////chr1:132684568-132690844 (-) // 61.96 //	NA	41211	This probe set was annotated using the Matching Probes based pipeline to a Entrez Gene identifier using 13 transcripts. // true // Matching Probes // A	DQ845172 // gb // 6 // Cross Hyb Matching Probes///FJ944025 // gb // 8 // Cross Hyb Matching Probes	AB436775(11),FJ944026(10),L13854(11),GENSCAN00000000762(10),GENSCAN00000000779(10),ENSSSCT00000005176(11),ENSSSCT00000005169(11),ENSSSCT00000005170(11),AK397775(11),AK399739(11),AK231801(11),AK394531(11),XM_003480381(11),XM_003480383(11),NM_213978(11)	Ssc.12348		132896228	chr1	61.96	132889951	+		ENSSSCG00000004682///ENSSSCG00000004687	NA	beta-2-microglobulin///beta-2-microglobulin-like	Porcine Array	NA	GO:0002474|GO:0006955|GO:0005576|GO:0042612	IPR003597 // Immunoglobulin C1-set // 6.8E-27	NA	NA	NA
Ssc.760.1.S1_at	0.803299	0.72225	10.5303	10.1669	9.41762	10.8764	10.1971	10.5599	P	P	P	P	P	P	11.5974	10.8178	9.09967	P	P	P	CES1///LOC100517530///LOC100736962	100517530///100736962///397478		0005783 // endoplasmic reticulum // inferred from electronic annotation///0005788 // endoplasmic reticulum lumen // inferred from electronic annotation	0004091 // carboxylesterase activity // inferred from electronic annotation///0016787 // hydrolase activity // inferred from electronic annotation///0050253 // retinyl-palmitate esterase activity // inferred from electronic annotation///0080030 // methyl indole-3-acetate esterase activity // inferred from electronic annotation///0080031 // methyl salicylate esterase activity // inferred from elec…	chr6:20634234-20659554 (+) // 79.73 //	NA	41211	This probe set was annotated using the Matching Probes based pipeline to a Entrez Gene identifier using 6 transcripts. // true // Matching Probes // A	GENSCAN00000006572 // ensembl // 8 // Cross Hyb Matching Probes///GENSCAN00000006575 // ensembl // 8 // Cross Hyb Matching Probes///GENSCAN00000006576 // ensembl // 8 // Cross Hyb Matching Probes///ENSSSCT00000003125 // ensembl // 8 // Cross Hyb Matching Probes	AF064741(11),ENSSSCT00000003126(11),AK394355(10),XM_003481816(11),NM_214246(11)	Ssc.760		20659554	chr6	79.73	20634234	+	EC:3.1.1.1	ENSSSCG00000002825	NA	carboxylesterase 1///liver carboxylesterase-like///liver carboxylesterase-like	Porcine Array	NA	GO:0005783|GO:0005788|GO:0004091|GO:0016787|GO:0050253|GO:0080030|GO:0080031|GO:0080032	IPR002018 // Carboxylesterase, type B // 2.5E-140///IPR013094 // Alpha/beta hydrolase fold-3 // 3.0E-14	NA	NA	NA
Ssc.162.1.S1_at	0.653902	0.97659	5.56398	5.5987	6.1975	6.37982	6.49122	6.87349	P	P	P	P	P	P	6.1411	6.34012	6.38786	P	P	P	RLN	396891	0010749 // regulation of nitric oxide mediated signal transduction // inferred from electronic annotation///0048589 // developmental growth // inferred from electronic annotation///0060736 // prostate gland growth // inferred from electronic annotation	0005576 // extracellular region // inferred from electronic annotation	0005102 // receptor binding // inferred from electronic annotation///0005179 // hormone activity // inferred from electronic annotation	chr1:226680924-226687524 (+) // 96.57 /////chr1:226793100-226799625 (-) // 90.24 //	NA	41211	This probe set was annotated using the Matching Probes based pipeline to a Entrez Gene identifier using 2 transcripts. // false // Matching Probes // A	GENSCAN00000047347 // ensembl // 6 // Cross Hyb Matching Probes	ENSSSCT00000005749(11),NM_213872(10)	Ssc.162	chr1|1	226687524	chr1	96.57	226680924	+		ENSSSCG00000005216	NA	relaxin	Porcine Array	NA	GO:0010749|GO:0048589|GO:0060736|GO:0005576|GO:0005102|GO:0005179	IPR016179 // Insulin-like // 2.8E-24	NA	NA	NA
Ssc.14490.1.S1_at	0.328621	1.22587	7.58517	7.91481	7.71127	8.045	7.69286	7.80868	P	P	P	P	P	P	7.97592	7.2712	7.12474	P	P	M	PTGR1	397678	0006693 // prostaglandin metabolic process // inferred from electronic annotation///0055114 // oxidation-reduction process // inferred from electronic annotation	0005737 // cytoplasm // inferred from electronic annotation	0000166 // nucleotide binding // inferred from electronic annotation///0008270 // zinc ion binding // inferred from electronic annotation///0016491 // oxidoreductase activity // inferred from electronic annotation///0032440 // 2-alkenal reductase [NAD(P)] activity // inferred from electronic annotation///0036132 // 13-prostaglandin reductase activity // inferred from electronic annotation///00475…		NA	41211	This probe set was annotated using the Matching Probes based pipeline to a Entrez Gene identifier using 3 transcripts. // false // Matching Probes // A		D49386(11),NM_214385(11),U87622(11)	Ssc.14490		NA		NA	NA		EC:1.3.1.48///EC:1.3.1.74		NA	prostaglandin reductase 1	Porcine Array	NA	GO:0006693|GO:0055114|GO:0005737|GO:0000166|GO:0008270|GO:0016491|GO:0032440|GO:0036132|GO:0047522		NA	NA	NA
Ssc.102.1.S1_at	0.610974	0.931669	7.1008	6.78584	7.24045	6.8963	7.07702	6.34154	P	A	A	P	A	A	7.08653	7.25745	6.71463	M	P	A	PPP2R1A	397088	0007059 // chromosome segregation // inferred from electronic annotation///0007059 // chromosome segregation // inferred from sequence or structural similarity///0042981 // regulation of apoptotic process // inferred from electronic annotation///0070262 // peptidyl-serine dephosphorylation // inferred from electronic annotation	0000159 // protein phosphatase type 2A complex // inferred from electronic annotation///0000775 // chromosome, centromeric region // inferred from electronic annotation///0000775 // chromosome, centromeric region // inferred from sequence or structural similarity///0005694 // chromosome // inferred from electronic annotation///0005737 // cytoplasm // inferred from electronic annotation///0005829 …	0003823 // antigen binding // inferred from electronic annotation///0004722 // protein serine/threonine phosphatase activity // inferred from electronic annotation///0046982 // protein heterodimerization activity // inferred from electronic annotation		NA	41211	This probe set was annotated using the Matching Probes based pipeline to a Entrez Gene identifier using 2 transcripts. // false // Matching Probes // A	GENSCAN00000002156 // ensembl // 6 // Cross Hyb Matching Probes	ENSSSCT00000030514(11),NM_214024(10)	Ssc.102		NA		NA	NA		EC:3.1.3.16	ENSSSCG00000024413	NA	protein phosphatase 2, regulatory subunit A, alpha	Porcine Array	NA	GO:0007059|GO:0007059|GO:0042981|GO:0070262|GO:0000159|GO:0000775|GO:0000775|GO:0005694|GO:0005737|GO:0005829|GO:0003823|GO:0004722|GO:0046982	IPR000357 // HEAT // 1.8E-8///IPR000357 // HEAT // 1.6E-6///IPR000357 // HEAT // 7.7E-7///IPR000357 // HEAT // 3.1E-7///IPR000357 // HEAT // 1.3E-6///IPR000357 // HEAT // 3.0E-6	NA	NA	NA
Ssc.460.1.S1_at	0.0997659	0.788514	8.89859	9.39401	8.1787	8.90624	8.66295	8.51805	P	P	P	P	P	P	9.0186	9.36681	9.04392	P	P	P	PRDX5	397273	0006979 // response to oxidative stress // inferred from electronic annotation///0034614 // cellular response to reactive oxygen species // inferred from electronic annotation///0043066 // negative regulation of apoptotic process // inferred from electronic annotation///0043154 // negative regulation of cysteine-type endopeptidase activity involved in apoptotic process // inferred from electronic…	0005739 // mitochondrion // inferred from electronic annotation///0005777 // peroxisome // inferred from electronic annotation///0044445 // cytosolic part // inferred from electronic annotation	0004601 // peroxidase activity // inferred from electronic annotation///0016491 // oxidoreductase activity // inferred from electronic annotation///0043027 // cysteine-type endopeptidase inhibitor activity involved in apoptotic process // inferred from electronic annotation	chr2:6170484-6173816 (+) // 98.8 //	NA	41211	This probe set was annotated using the Matching Probes based pipeline to a Entrez Gene identifier using 3 transcripts. // false // Matching Probes // A	GENSCAN00000015391 // ensembl // 6 // Cross Hyb Matching Probes	AF110735(10),ENSSSCT00000014243(9),NM_214144(10)	Ssc.460		6173816	chr2	98.8	6170484	+	EC:1.11.1.7	ENSSSCG00000013030	NA	peroxiredoxin 5	Porcine Array	NA	GO:0006979|GO:0034614|GO:0043066|GO:0043154|GO:0055114|GO:0005739|GO:0005777|GO:0044445|GO:0004601|GO:0016491|GO:0043027	IPR000866 // Alkyl hydroperoxide reductase subunit C/ Thiol specific antioxidant // 3.0E-19///IPR013740 // Redoxin // 2.2E-35	NA	NA	NA
Ssc.1199.1.A1_at	0.220916	1.11859	11.3045	11.3879	11.1355	11.2512	11.0049	11.0753	P	P	P	P	P	P	10.9912	10.8954	11.2084	P	P	P	HSD17B4	397574	0000038 // very long-chain fatty acid metabolic process // inferred from electronic annotation///0006635 // fatty acid beta-oxidation // inferred from electronic annotation///0008152 // metabolic process // inferred from electronic annotation///0008209 // androgen metabolic process // inferred from sequence or structural similarity///0008210 // estrogen metabolic process // inferred from sequence…	0005739 // mitochondrion // inferred from electronic annotation///0005777 // peroxisome // inferred from electronic annotation///0043231 // intracellular membrane-bounded organelle // inferred from electronic annotation	0000166 // nucleotide binding // inferred from electronic annotation///0016491 // oxidoreductase activity // inferred from electronic annotation///0032934 // sterol binding // inferred from electronic annotation///0044594 // 17-beta-hydroxysteroid dehydrogenase (NAD+) activity // inferred from sequence or structural similarity	chr2:111755399-111844483 (+) // 95.39 //	NA	41211	This probe set was annotated using the Matching Probes based pipeline to a Entrez Gene identifier using 1 transcripts. // false // Matching Probes // A		NM_214306(11)	Ssc.1199		111844483	chr2	95.39	111755399	+	EC:1.1.1.n12///EC:4.2.1.107///EC:4.2.1.119		NA	hydroxysteroid (17-beta) dehydrogenase 4	Porcine Array	NA	GO:0000038|GO:0006635|GO:0008152|GO:0008209|GO:0008210|GO:0060009|GO:0005739|GO:0005777|GO:0043231|GO:0000166|GO:0016491|GO:0032934|GO:0044594		NA	NA	NA
Ssc.61.1.S1_at	0.20444	1.28461	10.7076	10.5248	10.8303	11.255	10.7506	11.5448	P	P	P	P	P	P	10.671	10.8534	10.2728	P	P	P	C3	397072	0006954 // inflammatory response // inferred from electronic annotation///0006956 // complement activation // inferred from electronic annotation///0010951 // negative regulation of endopeptidase activity // inferred from electronic annotation	0005576 // extracellular region // inferred from electronic annotation///0005615 // extracellular space // inferred from electronic annotation	0004866 // endopeptidase inhibitor activity // inferred from electronic annotation	chr2:50094159-50127406 (-) // 76.1 //	NA	41211	This probe set was annotated using the Matching Probes based pipeline to a Entrez Gene identifier using 2 transcripts. // false // Matching Probes // A	AK232377 // gb_htc // 1 // Cross Hyb Matching Probes	AF154933(11),NM_214009(11)	Ssc.61	chr2q|2	50127406	chr2	76.1	50094159	-	EC:3.4.21.43		NA	complement component 3	Porcine Array	NA	GO:0006954|GO:0006956|GO:0010951|GO:0005576|GO:0005615|GO:0004866	IPR009048 // Alpha-macroglobulin, receptor-binding // 9.1E-37///IPR018933 // Netrin module, non-TIMP type // 7.1E-28	NA	NA	NA
Ssc.231.1.S1_at	0.570525	0.948071	11.2331	11.6736	11.7184	11.64	11.4554	11.7332	P	P	P	P	P	P	11.4515	11.7247	11.7911	P	P	P	FDX1	397133	0022900 // electron transport chain // inferred from electronic annotation	0005739 // mitochondrion // inferred from electronic annotation///0005759 // mitochondrial matrix // inferred from electronic annotation	0009055 // electron carrier activity // inferred from electronic annotation///0046872 // metal ion binding // inferred from electronic annotation///0051536 // iron-sulfur cluster binding // inferred from electronic annotation///0051537 // 2 iron, 2 sulfur cluster binding // inferred from electronic annotation	chr9:37539999-37541756 (+) // 60.75 //	NA	41211	This probe set was annotated using the Matching Probes based pipeline to a Entrez Gene identifier using 2 transcripts. // false // Matching Probes // A	GENSCAN00000027375 // ensembl // 6 // Cross Hyb Matching Probes	M57674(11),NM_214065(11)	Ssc.231		37541756	chr9	60.75	37539999	+			NA	ferredoxin 1	Porcine Array	NA	GO:0022900|GO:0005739|GO:0005759|GO:0009055|GO:0046872|GO:0051536|GO:0051537		NA	NA	NA
Ssc.231.1.S2_at	0.923247	0.990853	8.46843	8.93943	8.90263	8.78698	8.41031	8.72608	P	P	P	P	P	P	8.4671	8.87333	8.82464	P	P	P						chr9:37539999-37541756 (+) // 60.75 //	NA	41211	This probe set was annotated using the Matching Probes based pipeline to a UniGene identifier using 1 transcripts. // false // Matching Probes // A		AK343486(10)	Ssc.231		37541756	chr9	60.75	37539999	+			NA		Porcine Array	NA			NA	NA	NA
Ssc.19907.1.S1_at	0.321657	0.546282	6.87951	8.54661	8.36393	8.24882	8.89994	8.04847	P	P	P	P	P	P	8.09599	10.0174	8.64194	P	P	P	F3	396677	0001938 // positive regulation of endothelial cell proliferation // inferred from electronic annotation///0001938 // positive regulation of endothelial cell proliferation // inferred from sequence or structural similarity///0002541 // activation of plasma proteins involved in acute inflammatory response // inferred from electronic annotation///0002541 // activation of plasma proteins involved in …	0005615 // extracellular space // inferred from electronic annotation///0005615 // extracellular space // inferred from sequence or structural similarity///0016021 // integral to membrane // inferred from electronic annotation///0031012 // extracellular matrix // inferred from electronic annotation///0031012 // extracellular matrix // inferred from sequence or structural similarity	0002020 // protease binding // inferred from electronic annotation///0005543 // phospholipid binding // inferred from electronic annotation///0005543 // phospholipid binding // inferred from sequence or structural similarity///0043498 // cell surface binding // inferred from electronic annotation///0043498 // cell surface binding // inferred from sequence or structural similarity		NA	41211	This probe set was annotated using the Matching Probes based pipeline to a Entrez Gene identifier using 3 transcripts. // false // Matching Probes // A		AY504424(11),ENSSSCT00000027504(11),NM_213785(11)	Ssc.19907		NA		NA	NA			ENSSSCG00000022447	NA	coagulation factor III (thromboplastin, tissue factor)	Porcine Array	NA	GO:0001938|GO:0001938|GO:0002541|GO:0002541|GO:0006919|GO:0006919|GO:0007596|GO:0010641|GO:0010641|GO:0045766|GO:0045766|GO:0051897|GO:0051897|GO:0005615|GO:0005615|GO:0016021|GO:0031012|GO:0031012|GO:0002020|GO:0005543|GO:0005543|GO:0043498|GO:0043498	IPR015373 // Interferon alpha/beta receptor, beta chain // 3.1E-31	NA	NA	NA
Ssc.14522.1.S1_at	0.00844901	1.7191	9.9961	10.9282	10.471	10.8807	10.7131	10.9169	P	P	P	P	P	P	10.0608	9.9881	9.62913	P	P	P	VCAM1	396925	0007155 // cell adhesion // inferred from electronic annotation///0007157 // heterophilic cell-cell adhesion // inferred from electronic annotation///0007159 // leukocyte cell-cell adhesion // inferred from electronic annotation///0007507 // heart development // inferred from electronic annotation///0016337 // cell-cell adhesion // inferred from electronic annotation///0022614 // membrane to memb…	0002102 // podosome // inferred from electronic annotation///0005615 // extracellular space // inferred from electronic annotation///0005902 // microvillus // inferred from electronic annotation///0009897 // external side of plasma membrane // inferred from electronic annotation///0009986 // cell surface // inferred from electronic annotation///0016020 // membrane // inferred from electronic anno…	0005178 // integrin binding // inferred from electronic annotation///0050839 // cell adhesion molecule binding // inferred from electronic annotation	chr4:122369851-122384182 (-) // 99.52 //	NA	41211	This probe set was annotated using the Matching Probes based pipeline to a Entrez Gene identifier using 3 transcripts. // false // Matching Probes // A	L43124 // gb // 4 // Cross Hyb Matching Probes	ENSSSCT00000007515(11),NM_213891(11),U08351(11)	Ssc.14522	chr4|4	122384182	chr4	99.52	122369851	-		ENSSSCG00000006862	NA	vascular cell adhesion molecule 1	Porcine Array	NA	GO:0007155|GO:0007157|GO:0007159|GO:0007507|GO:0016337|GO:0022614|GO:0042102|GO:0050901|GO:0060669|GO:0060710|GO:0071333|GO:0002102|GO:0005615|GO:0005902|GO:0009897|GO:0009986|GO:0016020|GO:0016021|GO:0030175|GO:0045177|GO:0071065|GO:0071944|GO:0005178|GO:0050839	IPR008424 // Immunoglobulin C2-set // 1.2E-27///IPR013098 // Immunoglobulin I-set // 1.2E-10///IPR013098 // Immunoglobulin I-set // 1.5E-14///IPR013098 // Immunoglobulin I-set // 2.1E-12///IPR013106 // Immunoglobulin V-set // 4.1E-8///IPR013151 // Immunoglobulin // 2.0E-10///IPR013151 // Immunoglobulin // 9.0E-11	NA	NA	NA
Ssc.830.1.S1_at	0.196293	0.931625	10.1567	10.3973	10.316	10.3294	9.92936	10.3584	P	P	P	P	P	P	10.3867	10.3777	10.3104	P	P	P	PSME2	397522		0000502 // proteasome complex // inferred from electronic annotation///0008537 // proteasome activator complex // inferred from electronic annotation		chr7:81495422-81498696 (+) // 96.58 //	NA	41211	This probe set was annotated using the Matching Probes based pipeline to a Entrez Gene identifier using 3 transcripts. // false // Matching Probes // A	GENSCAN00000018696 // ensembl // 2 // Cross Hyb Matching Probes///ENSSSCT00000019180 // ensembl // 2 // Cross Hyb Matching Probes	AF527991(11),ENSSSCT00000002242(10),NM_214279(11)	Ssc.830	chr7q12-q23|7	81498696	chr7	96.58	81495422	+		ENSSSCG00000002004	NA	proteasome (prosome, macropain) activator subunit 2 (PA28 beta)	Porcine Array	NA	GO:0000502|GO:0008537	IPR003185 // Proteasome activator pa28, REG alpha subunit // 1.7E-29///IPR003186 // Proteasome activator pa28, REG beta subunit // 4.2E-67	NA	NA	NA
Ssc.15237.1.S1_at	0.0575953	1.20918	9.5581	9.64877	9.72481	9.42696	9.45342	9.34101	P	P	P	P	P	P	9.23905	9.40621	9.11234	P	P	P	PDZD11	414386		0005829 // cytosol // inferred from electronic annotation///0005829 // cytosol // inferred from sequence or structural similarity///0016323 // basolateral plasma membrane // inferred from electronic annotation///0016323 // basolateral plasma membrane // inferred from sequence or structural similarity	0008022 // protein C-terminus binding // inferred from electronic annotation///0008022 // protein C-terminus binding // inferred from sequence or structural similarity	chrX:54910415-54913533 (+) // 99.33 //	NA	41211	This probe set was annotated using the Matching Probes based pipeline to a Entrez Gene identifier using 4 transcripts. // false // Matching Probes // A	GENSCAN00000002616 // ensembl // 1 // Cross Hyb Matching Probes	AK231668(11),AY550924(9),ENSSSCT00000013535(11),NM_001001630(9)	Ssc.15237	chrX|X	54913533	chrX	99.33	54910415	+		ENSSSCG00000012378	NA	PDZ domain containing 11	Porcine Array	NA	GO:0005829|GO:0005829|GO:0016323|GO:0016323|GO:0008022|GO:0008022	IPR001478 // PDZ domain // 4.1E-22	NA	NA	NA
Ssc.4871.1.S1_at	0.285148	0.650671	9.26104	8.33519	8.66623	8.91939	8.70489	8.70954	P	P	P	P	P	P	10.0628	8.88429	8.97771	P	P	P	CXCL2	414904	0006955 // immune response // inferred from electronic annotation	0005576 // extracellular region // inferred from electronic annotation	0005125 // cytokine activity // inferred from electronic annotation///0008009 // chemokine activity // inferred from electronic annotation	chr8:59528582-59530500 (+) // 80.71 //	NA	41211	This probe set was annotated using the Matching Probes based pipeline to a Entrez Gene identifier using 3 transcripts. // false // Matching Probes // A		AY577905(11),ENSSSCT00000009813(9),NM_001001861(11)	Ssc.4871		59530500	chr8	80.71	59528582	+		ENSSSCG00000008959	NA	chemokine (C-X-C motif) ligand 2	Porcine Array	NA	GO:0006955|GO:0005576|GO:0005125|GO:0008009	IPR001811 // Chemokine interleukin-8-like domain // 5.2E-24	NA	NA	NA
Ssc.383.1.S1_at	0.00362881	0.33149	7.09954	5.6304	7.46368	8.28069	6.89085	7.11451	P	P	P	P	P	P	9.1674	8.44788	8.90907	P	P	P	HOPX	396692	0000122 // negative regulation of transcription from RNA polymerase II promoter // inferred from electronic annotation///0001829 // trophectodermal cell differentiation // inferred from electronic annotation///0006351 // transcription, DNA-dependent // inferred from electronic annotation///0006355 // regulation of transcription, DNA-dependent // inferred from electronic annotation///0007275 // mu…	0005634 // nucleus // inferred from electronic annotation	0003677 // DNA binding // inferred from electronic annotation///0003700 // sequence-specific DNA binding transcription factor activity // inferred from electronic annotation///0043565 // sequence-specific DNA binding // inferred from electronic annotation	chr8:46997794-47003294 (+) // 93.46 //	NA	41211	This probe set was annotated using the Matching Probes based pipeline to a Entrez Gene identifier using 3 transcripts. // false // Matching Probes // A		AF492682(11),ENSSSCT00000009741(11),NM_213792(11)	Ssc.383		47003294	chr8	93.46	46997794	+		ENSSSCG00000008898	NA	HOP homeobox	Porcine Array	NA	GO:0000122|GO:0001829|GO:0006351|GO:0006355|GO:0007275|GO:0007507|GO:0008016|GO:0016575|GO:0043415|GO:0048286|GO:0051155|GO:0005634|GO:0003677|GO:0003700|GO:0043565	IPR001356 // Homeodomain // 5.2E-14	NA	NA	NA
Ssc.12368.1.S1_at	0.0304248	1.20491	8.38236	8.44902	8.50342	8.65063	8.22757	8.71386	P	P	P	P	P	P	8.32919	8.11685	8.23006	P	P	P	COASY	396688	0008152 // metabolic process // inferred from electronic annotation///0009058 // biosynthetic process // inferred from electronic annotation///0015937 // coenzyme A biosynthetic process // inferred from electronic annotation///0015937 // coenzyme A biosynthetic process // traceable author statement///0016310 // phosphorylation // inferred from electronic annotation	0005634 // nucleus // inferred from electronic annotation///0005737 // cytoplasm // inferred from electronic annotation	0000166 // nucleotide binding // inferred from electronic annotation///0003824 // catalytic activity // inferred from electronic annotation///0004140 // dephospho-CoA kinase activity // inferred from direct assay///0004140 // dephospho-CoA kinase activity // inferred from electronic annotation///0004595 // pantetheine-phosphate adenylyltransferase activity // inferred from direct assay///0004595 …	chr12:17815081-17819465 (-) // 99.62 //	NA	41211	This probe set was annotated using the Matching Probes based pipeline to a Entrez Gene identifier using 3 transcripts. // false // Matching Probes // A	GENSCAN00000045798 // ensembl // 4 // Cross Hyb Matching Probes	AY094603(11),ENSSSCT00000018938(11),NM_213789(11)	Ssc.12368		17819465	chr12	99.62	17815081	-	EC:2.7.1.24///EC:2.7.7.3	ENSSSCG00000017398	NA	CoA synthase	Porcine Array	NA	GO:0008152|GO:0009058|GO:0015937|GO:0015937|GO:0016310|GO:0005634|GO:0005737|GO:0000166|GO:0003824|GO:0004140|GO:0004140|GO:0004595|GO:0004595|GO:0005524|GO:0016301|GO:0016740|GO:0016779	IPR001977 // Dephospho-CoA kinase // 6.2E-46///IPR004820 // Cytidylyltransferase // 4.6E-13	NA	NA	NA
Ssc.8330.1.S1_at	0.483303	1.17185	11.364	11.9385	12.2374	12.4221	12.3871	11.9893	P	P	P	P	P	P	12.0912	12.0557	11.3448	P	P	P	RGS5	397640	0009968 // negative regulation of signal transduction // inferred from electronic annotation///0038032 // termination of G-protein coupled receptor signaling pathway // inferred from electronic annotation	0005737 // cytoplasm // inferred from electronic annotation///0016020 // membrane // inferred from electronic annotation		chr4:91041593-91095450 (+) // 98.27 //	NA	41211	This probe set was annotated using the Matching Probes based pipeline to a Entrez Gene identifier using 2 transcripts. // false // Matching Probes // A		ENSSSCT00000006942(10),NM_214356(11)	Ssc.8330	chr4|4	91095450	chr4	98.27	91041593	+		ENSSSCG00000006334	NA	regulator of G-protein signaling 5	Porcine Array	NA	GO:0009968|GO:0038032|GO:0005737|GO:0016020	IPR000342 // Regulator of G protein signalling // 5.3E-41	NA	NA	NA
Ssc.293.1.S1_at	0.528308	0.698797	4.58555	5.32593	4.09457	1.57066	1.8823	2.43793	A	A	A	A	A	A	5.04056	4.85335	2.29986	A	A	A	ZP2	396846	0006828 // manganese ion transport // inferred from sequence or structural similarity///0006886 // intracellular protein transport // inferred from electronic annotation///0006886 // intracellular protein transport // inferred from sequence or structural similarity///0007338 // single fertilization // inferred from electronic annotation///0007339 // binding of sperm to zona pellucida // inferred …	0005576 // extracellular region // inferred from electronic annotation///0005578 // proteinaceous extracellular matrix // inferred from electronic annotation///0005771 // multivesicular body // inferred from electronic annotation///0005771 // multivesicular body // inferred from sequence or structural similarity///0005783 // endoplasmic reticulum // inferred from electronic annotation///0005783 /…	0004872 // receptor activity // inferred from electronic annotation///0032190 // acrosin binding // inferred from electronic annotation	chr3:22562562-22576500 (+) // 99.11 //	NA	41211	This probe set was annotated using the Matching Probes based pipeline to a Entrez Gene identifier using 3 transcripts. // false // Matching Probes // A	GENSCAN00000024908 // ensembl // 8 // Cross Hyb Matching Probes	D45064(11),ENSSSCT00000008601(11),NM_213848(11)	Ssc.293		22576500	chr3	99.11	22562562	+		ENSSSCG00000007851	NA	zona pellucida glycoprotein 2 (sperm receptor)	Porcine Array	NA	GO:0006828|GO:0006886|GO:0006886|GO:0007338|GO:0007339|GO:0007339|GO:0060468|GO:0005576|GO:0005578|GO:0005771|GO:0005771|GO:0005783|GO:0005783|GO:0005794|GO:0005794|GO:0005886|GO:0005886|GO:0016020|GO:0016021|GO:0030141|GO:0030141|GO:0031012|GO:0031012|GO:0004872|GO:0032190	IPR001507 // Zona pellucida domain // 7.3E-55	NA	NA	NA
Ssc.4250.1.S1_at	0.435957	4.34757	5.88092	4.34024	6.41648	6.56088	3.70076	9.82659	A	A	A	A	A	P	5.00621	6.38109	4.33814	A	A	A	HPX	396998	0002639 // positive regulation of immunoglobulin production // inferred from electronic annotation///0002925 // positive regulation of humoral immune response mediated by circulating immunoglobulin // inferred from electronic annotation///0006810 // transport // inferred from electronic annotation///0008152 // metabolic process // inferred from electronic annotation///0020027 // hemoglobin metabo…	0005576 // extracellular region // inferred from electronic annotation	0004415 // hyalurononglucosaminidase activity // inferred from electronic annotation///0016787 // hydrolase activity // inferred from electronic annotation///0016798 // hydrolase activity, acting on glycosyl bonds // inferred from electronic annotation///0046872 // metal ion binding // inferred from electronic annotation	chr9:2597420-2606189 (+) // 98.19 //	NA	41211	This probe set was annotated using the Matching Probes based pipeline to a Entrez Gene identifier using 3 transcripts. // false // Matching Probes // A		ENSSSCT00000015977(11),NM_213953(11),U14751(11)	Ssc.4250		2606189	chr9	98.19	2597420	+	EC:3.2.1.35	ENSSSCG00000014626	NA	hemopexin	Porcine Array	NA	GO:0002639|GO:0002925|GO:0006810|GO:0008152|GO:0020027|GO:0042168|GO:0042511|GO:0051246|GO:0060332|GO:0060335|GO:0005576|GO:0004415|GO:0016787|GO:0016798|GO:0046872	IPR018487 // Hemopexin/matrixin, repeat // 2.0E-12///IPR018487 // Hemopexin/matrixin, repeat // 1.2E-10///IPR018487 // Hemopexin/matrixin, repeat // 7.3E-10///IPR018487 // Hemopexin/matrixin, repeat // 1.7E-8	NA	NA	NA
Ssc.14480.1.S1_at	0.0954502	0.92918	14.6318	14.5162	14.4644	14.5197	14.4172	14.5724	P	P	P	P	P	P	14.5493	14.6489	14.6823	P	P	P	CAMK2D	397674	0006468 // protein phosphorylation // inferred from electronic annotation///0006468 // protein phosphorylation // inferred from sequence or structural similarity///0010613 // positive regulation of cardiac muscle hypertrophy // inferred from electronic annotation///0010613 // positive regulation of cardiac muscle hypertrophy // inferred from sequence or structural similarity///0016310 // phosphor…	0005886 // plasma membrane // inferred from electronic annotation///0016020 // membrane // inferred from electronic annotation///0016529 // sarcoplasmic reticulum // inferred from electronic annotation///0033017 // sarcoplasmic reticulum membrane // inferred from electronic annotation///0042383 // sarcolemma // inferred from electronic annotation	0000166 // nucleotide binding // inferred from electronic annotation///0004672 // protein kinase activity // inferred from electronic annotation///0004674 // protein serine/threonine kinase activity // inferred from electronic annotation///0004683 // calmodulin-dependent protein kinase activity // inferred from electronic annotation///0005516 // calmodulin binding // inferred from electronic anno…	chr8:93598105-93903598 (+) // 99.8 //	NA	41211	This probe set was annotated using the Matching Probes based pipeline to a Entrez Gene identifier using 4 transcripts. // false // Matching Probes // A		AK351823(9),ENSSSCT00000009990(10),NM_214381(11),U73504(11)	Ssc.14480		93903598	chr8	99.8	93598105	+	EC:2.7.11.17	ENSSSCG00000009123	NA	calcium/calmodulin-dependent protein kinase II delta	Porcine Array	NA	GO:0006468|GO:0006468|GO:0010613|GO:0010613|GO:0016310|GO:0060341|GO:0060341|GO:0005886|GO:0016020|GO:0016529|GO:0033017|GO:0042383|GO:0000166|GO:0004672|GO:0004674|GO:0004683|GO:0005516|GO:0005524|GO:0016301|GO:0016740|GO:0016772	IPR000719 // Protein kinase, catalytic domain // 8.9E-79///IPR001245 // Serine-threonine/tyrosine-protein kinase catalytic domain // 9.4E-36///IPR013543 // Calcium/calmodulin-dependent protein kinase II, association-domain // 5.4E-68	NA	NA	NA
Ssc.6019.1.S1_at	0.121682	1.27035	7.57479	7.94748	8.12937	8.10801	8.00964	8.39111	P	P	P	P	P	P	7.89699	7.74615	7.42223	P	P	P	DNASE2	397398	0006259 // DNA metabolic process // inferred from electronic annotation///0006308 // DNA catabolic process // inferred from electronic annotation///0006915 // apoptotic process // inferred from electronic annotation///0007275 // multicellular organismal development // inferred from electronic annotation///0030218 // erythrocyte differentiation // inferred from electronic annotation///0090305 // n…	0005764 // lysosome // inferred from electronic annotation	0004518 // nuclease activity // inferred from electronic annotation///0004519 // endonuclease activity // inferred from electronic annotation///0004531 // deoxyribonuclease II activity // inferred from electronic annotation///0016787 // hydrolase activity // inferred from electronic annotation	chr2:56013370-56016394 (+) // 88.77 //	NA	41211	This probe set was annotated using the Matching Probes based pipeline to a Entrez Gene identifier using 3 transcripts. // false // Matching Probes // A	GENSCAN00000034370 // ensembl // 5 // Cross Hyb Matching Probes	AF060221(11),ENSSSCT00000015005(11),NM_214196(11)	Ssc.6019		56016394	chr2	88.77	56013370	+	EC:3.1.22.1	ENSSSCG00000013731	NA	deoxyribonuclease II, lysosomal	Porcine Array	NA	GO:0006259|GO:0006308|GO:0006915|GO:0007275|GO:0030218|GO:0090305|GO:0005764|GO:0004518|GO:0004519|GO:0004531|GO:0016787	IPR004947 // Deoxyribonuclease II // 1.3E-120	NA	NA	NA
Ssc.4263.1.A1_at	0.960681	1.01551	12.5822	12.9653	13.352	13.0374	13.1024	13.119	P	P	P	P	P	P	12.9965	13.1094	12.9559	P	P	P	ACO2	396999	0006099 // tricarboxylic acid cycle // inferred from electronic annotation///0006101 // citrate metabolic process // inferred from electronic annotation///0008152 // metabolic process // inferred from electronic annotation	0005634 // nucleus // inferred from electronic annotation///0005739 // mitochondrion // inferred from electronic annotation	0003994 // aconitate hydratase activity // inferred from electronic annotation///0005506 // iron ion binding // inferred from electronic annotation///0016829 // lyase activity // inferred from electronic annotation///0046872 // metal ion binding // inferred from electronic annotation///0051536 // iron-sulfur cluster binding // inferred from electronic annotation///0051539 // 4 iron, 4 sulfur clus…	chr5:3556659-3582373 (-) // 94.75 //	NA	41211	This probe set was annotated using the Matching Probes based pipeline to a Entrez Gene identifier using 3 transcripts. // false // Matching Probes // A	GENSCAN00000042548 // ensembl // 6 // Cross Hyb Matching Probes	ENSSSCT00000000070(9),J05224(10),NM_213954(10)	Ssc.4263	chr5|5	3582373	chr5	94.75	3556659	-	EC:4.2.1.3	ENSSSCG00000000064	NA	aconitase 2, mitochondrial	Porcine Array	NA	GO:0006099|GO:0006101|GO:0008152|GO:0005634|GO:0005739|GO:0003994|GO:0005506|GO:0016829|GO:0046872|GO:0051536|GO:0051539|GO:0052632|GO:0052633	IPR000573 // Aconitase A/isopropylmalate dehydratase small subunit, swivel // 9.9E-53///IPR001030 // Aconitase/3-isopropylmalate dehydratase large subunit, alpha/beta/alpha // 7.0E-188	NA	NA	NA
Ssc.600.1.S1_s_at	0.086514	2.37518	7.9933	8.59306	9.06978	9.31174	8.79354	10.8975	P	P	P	P	P	P	7.84611	7.86874	8.68991	A	A	P	MT1A	397417	0045926 // negative regulation of growth // inferred from sequence or structural similarity///0071294 // cellular response to zinc ion // inferred from sequence or structural similarity	0005634 // nucleus // inferred from sequence or structural similarity///0005737 // cytoplasm // inferred from sequence or structural similarity///0048471 // perinuclear region of cytoplasm // inferred from sequence or structural similarity	0008270 // zinc ion binding // inferred from sequence or structural similarity///0046872 // metal ion binding // inferred from electronic annotation		NA	41211	This probe set was annotated using the Matching Probes based pipeline to a Entrez Gene identifier using 3 transcripts. // false // Matching Probes // A	AB000795 // gb // 4 // Cross Hyb Matching Probes///GENSCAN00000036011 // ensembl // 4 // Cross Hyb Matching Probes///ENSSSCT00000031542 // ensembl // 4 // Cross Hyb Matching Probes///ENSSSCT00000029094 // ensembl // 4 // Cross Hyb Matching Probes///ENSSSCT00000031974 // ensembl // 4 // Cross Hyb Matching Probes///AK399993 // gb_htc // 4 // Cross Hyb Matching Probes///XM_003481814 // refseq // 4 /…	AB000786(11),M29515(11),NM_001001266(11)	Ssc.600		NA		NA	NA			ENSSSCG00000024305	NA	metallothionein 1A	Porcine Array	NA	GO:0045926|GO:0071294|GO:0005634|GO:0005737|GO:0048471|GO:0008270|GO:0046872	IPR003019 // Metallothionein superfamily, eukaryotic // 1.5E-18	NA	NA	NA
Ssc.8552.1.S2_a_at	0.0875533	1.16195	10.9182	10.9994	11.1307	11.3242	11.5589	11.1779	P	P	P	P	P	P	10.9918	11.0151	10.9448	P	P	P	GGTA1	396733	0005975 // carbohydrate metabolic process // inferred from electronic annotation///0006486 // protein glycosylation // inferred from electronic annotation	0005794 // Golgi apparatus // inferred from electronic annotation///0016020 // membrane // inferred from electronic annotation///0016021 // integral to membrane // inferred from electronic annotation///0032580 // Golgi cisterna membrane // inferred from electronic annotation	0016740 // transferase activity // inferred from electronic annotation///0016757 // transferase activity, transferring glycosyl groups // inferred from electronic annotation///0016758 // transferase activity, transferring hexosyl groups // inferred from electronic annotation///0046872 // metal ion binding // inferred from electronic annotation///0047276 // N-acetyllactosaminide 3-alpha-galactosyl…	chr1:275105309-275144560 (-) // 97.78 //	NA	41211	This probe set was annotated using the Matching Probes based pipeline to a Entrez Gene identifier using 4 transcripts. // false // Matching Probes // A		AF221508(11),AF221509(11),ENSSSCT00000006069(11),ENSSSCT00000029057(11)	Ssc.8552	chr1q2.10-q2.11|1	275144560	chr1	97.78	275105309	-	EC:2.4.1.87	ENSSSCG00000005518	NA	glycoprotein, alpha-galactosyltransferase 1	Porcine Array	NA	GO:0005975|GO:0006486|GO:0005794|GO:0016020|GO:0016021|GO:0032580|GO:0016740|GO:0016757|GO:0016758|GO:0046872|GO:0047276	IPR005076 // Glycosyl transferase, family 6 // 6.6E-175///IPR005076 // Glycosyl transferase, family 6 // 5.0E-175	NA	NA	NA
Ssc.8552.3.S1_a_at	0.133196	0.775055	10.3054	10.9817	10.1831	10.5097	11.083	10.6475	P	P	P	P	P	P	11.0223	11.2766	10.7186	P	P	P	GGTA1	396733	0005975 // carbohydrate metabolic process // inferred from electronic annotation///0006486 // protein glycosylation // inferred from electronic annotation	0005794 // Golgi apparatus // inferred from electronic annotation///0016020 // membrane // inferred from electronic annotation///0016021 // integral to membrane // inferred from electronic annotation///0032580 // Golgi cisterna membrane // inferred from electronic annotation	0016740 // transferase activity // inferred from electronic annotation///0016757 // transferase activity, transferring glycosyl groups // inferred from electronic annotation///0016758 // transferase activity, transferring hexosyl groups // inferred from electronic annotation///0046872 // metal ion binding // inferred from electronic annotation///0047276 // N-acetyllactosaminide 3-alpha-galactosyl…	chr1:275106933-275180315 (-) // 99.55 //	NA	41211	This probe set was annotated using the Matching Probes based pipeline to a Entrez Gene identifier using 7 transcripts. // false // Matching Probes // A		AF221508(11),AF221509(11),ENSSSCT00000006069(11),ENSSSCT00000029057(11),L36152(9),L36535(11),NM_213810(9)	Ssc.8552	chr1q2.10-q2.11|1	275180315	chr1	99.55	275106933	-	EC:2.4.1.87	ENSSSCG00000005518	NA	glycoprotein, alpha-galactosyltransferase 1	Porcine Array	NA	GO:0005975|GO:0006486|GO:0005794|GO:0016020|GO:0016021|GO:0032580|GO:0016740|GO:0016757|GO:0016758|GO:0046872|GO:0047276	IPR005076 // Glycosyl transferase, family 6 // 6.6E-175///IPR005076 // Glycosyl transferase, family 6 // 5.0E-175	NA	NA	NA
Ssc.591.1.S1_at	0.597531	1.6735	3.29098	5.1102	2.91567	3.78575	0.815515	1.89718	A	A	A	A	A	A	1.35665	3.86288	2.05233	A	A	A	PSP-I	396818	0007338 // single fertilization // inferred from electronic annotation	0005576 // extracellular region // inferred from electronic annotation		chr6:33119650-33124538 (-) // 42.74 //	NA	41211	This probe set was annotated using the Matching Probes based pipeline to a Entrez Gene identifier using 3 transcripts. // false // Matching Probes // A	GENSCAN00000018879 // ensembl // 8 // Cross Hyb Matching Probes///GENSCAN00000029761 // ensembl // 5 // Cross Hyb Matching Probes///ENSSSCT00000003305 // ensembl // 8 // Cross Hyb Matching Probes	AJ853852(11),NM_213837(11),U02626(11)	Ssc.591	chr14|6	33124538	chr6	42.74	33119650	-			NA	porcine seminal protein I	Porcine Array	NA	GO:0007338|GO:0005576		NA	NA	NA
Ssc.9178.1.S1_at	0.241295	1.18518	7.99298	8.29734	8.18773	8.45237	8.49616	8.2152	P	P	P	P	P	P	8.30604	7.77005	7.98818	P	P	P	CRY	396914	0006631 // fatty acid metabolic process // inferred from electronic annotation///0055114 // oxidation-reduction process // inferred from electronic annotation	0005737 // cytoplasm // inferred from electronic annotation///0005829 // cytosol // inferred from sequence or structural similarity	0000166 // nucleotide binding // inferred from electronic annotation///0003857 // 3-hydroxyacyl-CoA dehydrogenase activity // inferred from electronic annotation///0016491 // oxidoreductase activity // inferred from electronic annotation///0016616 // oxidoreductase activity, acting on the CH-OH group of donors, NAD or NADP as acceptor // inferred from electronic annotation///0042803 // protein ho…	chr11:38976-101722 (+) // 81.7 //	NA	41211	This probe set was annotated using the Matching Probes based pipeline to a Entrez Gene identifier using 3 transcripts. // false // Matching Probes // A	FJ940754 // gb // 4 // Cross Hyb Matching Probes///GENSCAN00000021641 // ensembl // 4 // Cross Hyb Matching Probes	AF351608(11),ENSSSCT00000010149(10),NM_213881(11)	Ssc.9178	chr11|11	101722	chr11	81.7	38976	+	EC:1.1.1.45	ENSSSCG00000009268	NA	CRY protein	Porcine Array	NA	GO:0006631|GO:0055114|GO:0005737|GO:0005829|GO:0000166|GO:0003857|GO:0016491|GO:0016616|GO:0042803|GO:0050104|GO:0050104|GO:0050662|GO:0070403|GO:0070403	IPR006108 // 3-hydroxyacyl-CoA dehydrogenase, C-terminal // 6.5E-18///IPR006176 // 3-hydroxyacyl-CoA dehydrogenase, NAD binding // 3.5E-37	NA	NA	NA
Ssc.3528.1.S1_at	0.134693	1.11575	13.8171	13.8616	13.7813	13.7261	13.4855	13.7967	P	P	P	P	P	P	13.5101	13.5336	13.7219	P	P	P	GOT1	396967	0006103 // 2-oxoglutarate metabolic process // inferred from sequence or structural similarity///0006107 // oxaloacetate metabolic process // inferred from electronic annotation///0006114 // glycerol biosynthetic process // inferred from electronic annotation///0006520 // cellular amino acid metabolic process // inferred from electronic annotation///0006531 // aspartate metabolic process // infer…	0005737 // cytoplasm // inferred from electronic annotation///0005829 // cytosol // inferred from electronic annotation	0003824 // catalytic activity // inferred from electronic annotation///0004069 // L-aspartate:2-oxoglutarate aminotransferase activity // inferred from electronic annotation///0004069 // L-aspartate:2-oxoglutarate aminotransferase activity // inferred from sequence or structural similarity///0004609 // phosphatidylserine decarboxylase activity // inferred from electronic annotation///0008483 // t…	chr14:115310599-115395995 (-) // 91.27 //	NA	41211	This probe set was annotated using the Matching Probes based pipeline to a Entrez Gene identifier using 3 transcripts. // false // Matching Probes // A		ENSSSCT00000011527(11),M24088(11),NM_213927(11)	Ssc.3528		115395995	chr14	91.27	115310599	-	EC:2.6.1.1	ENSSSCG00000010537	NA	glutamic-oxaloacetic transaminase 1, soluble (aspartate aminotransferase 1)	Porcine Array	NA	GO:0006103|GO:0006107|GO:0006114|GO:0006520|GO:0006531|GO:0006532|GO:0006533|GO:0006536|GO:0009058|GO:0019550|GO:0019551|GO:0032869|GO:0051384|GO:0055089|GO:0005737|GO:0005829|GO:0003824|GO:0004069|GO:0004069|GO:0004609|GO:0008483|GO:0016740|GO:0030170|GO:0080130	IPR004839 // Aminotransferase, class I/classII // 1.2E-99	NA	NA	NA
Ssc.14543.1.S1_at	0.730323	0.980696	9.26544	9.01752	9.257	9.45115	9.55736	9.38283	P	P	P	P	P	P	9.33544	9.26263	9.47384	P	P	P	GANAB	396938	0005975 // carbohydrate metabolic process // inferred from electronic annotation///0008152 // metabolic process // inferred from electronic annotation	0005783 // endoplasmic reticulum // inferred from electronic annotation///0005794 // Golgi apparatus // inferred from electronic annotation///0017177 // glucosidase II complex // inferred from electronic annotation///0042470 // melanosome // inferred from electronic annotation	0003824 // catalytic activity // inferred from electronic annotation///0004553 // hydrolase activity, hydrolyzing O-glycosyl compounds // inferred from electronic annotation///0016787 // hydrolase activity // inferred from electronic annotation///0016798 // hydrolase activity, acting on glycosyl bonds // inferred from electronic annotation///0030246 // carbohydrate binding // inferred from electr…		NA	41211	This probe set was annotated using the Matching Probes based pipeline to a Entrez Gene identifier using 3 transcripts. // false // Matching Probes // A	GENSCAN00000007579 // ensembl // 1 // Cross Hyb Matching Probes///XM_003483047 // refseq // 1 // Cross Hyb Matching Probes	ENSSSCT00000023479(11),NM_213904(11),U71273(11)	Ssc.14543		NA		NA	NA		EC:3.2.1.84	ENSSSCG00000030653	NA	glucosidase, alpha; neutral AB	Porcine Array	NA	GO:0005975|GO:0008152|GO:0005783|GO:0005794|GO:0017177|GO:0042470|GO:0003824|GO:0004553|GO:0016787|GO:0016798|GO:0030246|GO:0033919	IPR000322 // Glycoside hydrolase, family 31 // 7.1E-163	NA	NA	NA
Ssc.11757.1.S1_at	0.524947	1.08109	9.46184	9.50358	9.58799	9.75003	9.59429	9.64084	P	P	P	P	P	P	9.79172	9.34464	9.24383	P	P	P	SMAD1	397016	0006355 // regulation of transcription, DNA-dependent // inferred from electronic annotation///0007179 // transforming growth factor beta receptor signaling pathway // inferred from electronic annotation///0009880 // embryonic pattern specification // inferred from sequence or structural similarity///0030509 // BMP signaling pathway // inferred from sequence or structural similarity	0005622 // intracellular // inferred from electronic annotation///0005667 // transcription factor complex // inferred from electronic annotation	0003700 // sequence-specific DNA binding transcription factor activity // inferred from electronic annotation	chr8:71566251-71612705 (-) // 86.89 //	NA	41211	This probe set was annotated using the Matching Probes based pipeline to a Entrez Gene identifier using 2 transcripts. // false // Matching Probes // A	GENSCAN00000010359 // ensembl // 7 // Cross Hyb Matching Probes	AY245888(11),NM_213965(11)	Ssc.11757	chr8|8	71612705	chr8	86.89	71566251	-		ENSSSCG00000009040	NA	SMAD family member 1	Porcine Array	NA	GO:0006355|GO:0007179|GO:0009880|GO:0030509|GO:0005622|GO:0005667|GO:0003700	IPR001132 // SMAD domain, Dwarfin-type // 1.8E-82///IPR019471 // Interferon regulatory factor-3 // 5.0E-11	NA	NA	NA
Ssc.14503.1.S1_at	0.0240706	8.24876	1.98688	4.45746	2.63915	1.63675	4.03122	6.11515	A	A	A	A	A	A	1.55602	1.22596	1.03655	A	A	A	APOA4	397681	0002227 // innate immune response in mucosa // inferred from electronic annotation///0006810 // transport // inferred from electronic annotation///0006869 // lipid transport // inferred from electronic annotation///0006982 // response to lipid hydroperoxide // inferred from electronic annotation///0007159 // leukocyte cell-cell adhesion // inferred from electronic annotation///0008203 // choleste…	0005576 // extracellular region // inferred from electronic annotation///0005615 // extracellular space // inferred from electronic annotation///0005737 // cytoplasm // inferred from electronic annotation///0005813 // centrosome // inferred from electronic annotation///0009986 // cell surface // inferred from electronic annotation///0034361 // very-low-density lipoprotein particle // inferred fro…	0005507 // copper ion binding // inferred from electronic annotation///0008289 // lipid binding // inferred from electronic annotation///0016209 // antioxidant activity // inferred from electronic annotation///0017127 // cholesterol transporter activity // inferred from electronic annotation///0031210 // phosphatidylcholine binding // inferred from electronic annotation///0042803 // protein homod…	chr9:42996732-42999219 (-) // 84.9 //	NA	41211	This probe set was annotated using the Matching Probes based pipeline to a Entrez Gene identifier using 2 transcripts. // false // Matching Probes // A	GENSCAN00000015942 // ensembl // 7 // Cross Hyb Matching Probes	ENSSSCT00000016434(11),NM_214388(11)	Ssc.14503		42999219	chr9	84.9	42996732	-		ENSSSCG00000015068	NA	apolipoprotein A-IV	Porcine Array	NA	GO:0002227|GO:0006810|GO:0006869|GO:0006982|GO:0007159|GO:0008203|GO:0010873|GO:0010898|GO:0019430|GO:0030300|GO:0032374|GO:0033344|GO:0033700|GO:0034372|GO:0034445|GO:0035634|GO:0042157|GO:0042632|GO:0042744|GO:0043691|GO:0044240|GO:0045723|GO:0046470|GO:0051006|GO:0055088|GO:0065005|GO:0005576|GO:0005615|GO:0005737|GO:0005813|GO:0009986|GO:0034361|GO:0034364|GO:0042627|GO:0005507|GO:0008289|GO:…	IPR000074 // Apolipoprotein A1/A4/E // 3.2E-73///IPR000074 // Apolipoprotein A1/A4/E // 7.7E-20	NA	NA	NA
Ssc.17.1.S1_at	0.397913	1.45805	4.33924	4.13986	2.8141	4.67163	3.45307	4.955	A	A	A	A	A	A	2.3972	2.18642	4.84352	A	A	A	RHBG	397056	0006810 // transport // inferred from electronic annotation///0015696 // ammonium transport // inferred from electronic annotation///0015696 // ammonium transport // inferred from sequence or structural similarity	0005886 // plasma membrane // inferred from electronic annotation///0014731 // spectrin-associated cytoskeleton // inferred from sequence or structural similarity///0016020 // membrane // inferred from electronic annotation///0016021 // integral to membrane // inferred from electronic annotation///0016323 // basolateral plasma membrane // inferred from electronic annotation///0016323 // basolater…	0051739 // ammonia transmembrane transporter activity // inferred from sequence or structural similarity	chr4:97564765-97578530 (-) // 97.58 //	NA	41211	This probe set was annotated using the Matching Probes based pipeline to a Entrez Gene identifier using 3 transcripts. // false // Matching Probes // A	GENSCAN00000010424 // ensembl // 1 // Cross Hyb Matching Probes	AK234293(11),AY013261(11),NM_213996(11)	Ssc.17	chr4|4	97578530	chr4	97.58	97564765	-			NA	Rh family, B glycoprotein (gene/pseudogene)	Porcine Array	NA	GO:0006810|GO:0015696|GO:0015696|GO:0005886|GO:0014731|GO:0016020|GO:0016021|GO:0016323|GO:0016323|GO:0030659|GO:0031410|GO:0051739		NA	NA	NA
Ssc.757.1.S1_at	0.372382	1.09201	11.647	11.3259	11.708	11.4351	11.3389	11.254	P	P	P	P	P	P	11.4068	11.4456	11.1314	P	P	P	SCAMP1	397477	0006810 // transport // inferred from electronic annotation///0015031 // protein transport // inferred from electronic annotation///0015031 // protein transport // inferred from sequence or structural similarity	0005768 // endosome // inferred from electronic annotation///0005794 // Golgi apparatus // inferred from electronic annotation///0005802 // trans-Golgi network // inferred from sequence or structural similarity///0016020 // membrane // inferred from electronic annotation///0016021 // integral to membrane // inferred from electronic annotation///0016021 // integral to membrane // inferred from seq…		chr2:76212460-76341538 (+) // 86.26 //	NA	41211	This probe set was annotated using the Matching Probes based pipeline to a Entrez Gene identifier using 1 transcripts. // false // Matching Probes // A		NM_214245(10)	Ssc.757		76341538	chr2	86.26	76212460	+			NA	secretory carrier membrane protein 1	Porcine Array	NA	GO:0006810|GO:0015031|GO:0015031|GO:0005768|GO:0005794|GO:0005802|GO:0016020|GO:0016021|GO:0016021|GO:0055038|GO:0055038		NA	NA	NA
Ssc.18652.1.S1_at	0.584643	0.83077	6.5422	6.72371	6.99376	7.89353	7.8586	7.88746	A	A	P	P	P	P	8.0239	7.96197	6.80869	P	P	A	IL16	396589	0030595 // leukocyte chemotaxis // inferred from electronic annotation///0050930 // induction of positive chemotaxis // inferred from electronic annotation	0005622 // intracellular // inferred from electronic annotation///0005634 // nucleus // inferred from electronic annotation///0005737 // cytoplasm // inferred from electronic annotation///0005886 // plasma membrane // inferred from electronic annotation	0005125 // cytokine activity // inferred from electronic annotation	chr7:56221842-56239315 (+) // 95.76 //	NA	41211	This probe set was annotated using the Matching Probes based pipeline to a Entrez Gene identifier using 4 transcripts. // false // Matching Probes // A	GENSCAN00000014442 // ensembl // 8 // Cross Hyb Matching Probes	AB091288(10),AB091289(11),ENSSSCT00000002002(11),NM_213751(10)	Ssc.18652		56239315	chr7	95.76	56221842	+		ENSSSCG00000001787	NA	interleukin 16	Porcine Array	NA	GO:0030595|GO:0050930|GO:0005622|GO:0005634|GO:0005737|GO:0005886|GO:0005125	IPR001478 // PDZ domain // 1.0E-15///IPR001478 // PDZ domain // 2.0E-12	NA	NA	NA
Ssc.396.1.S1_a_at	0.00537974	0.831516	13.6351	14.0224	13.867	13.986	13.9562	13.9767	P	P	P	P	P	P	14.1253	14.2447	14.1647	P	P	P	DBI	397212	0001942 // hair follicle development // inferred from electronic annotation///0006641 // triglyceride metabolic process // inferred from electronic annotation///0006810 // transport // inferred from electronic annotation///0042742 // defense response to bacterium // inferred from electronic annotation///0043588 // skin development // inferred from electronic annotation	0005739 // mitochondrion // inferred from electronic annotation	0000062 // fatty-acyl-CoA binding // inferred from electronic annotation///0008289 // lipid binding // inferred from electronic annotation	chr15:23572487-23577680 (+) // 97.92 //	NA	41211	This probe set was annotated using the Matching Probes based pipeline to a Entrez Gene identifier using 4 transcripts. // false // Matching Probes // A	GENSCAN00000028391 // ensembl // 3 // Cross Hyb Matching Probes	AB019792(11),DQ885192(11),ENSSSCT00000024406(11),NM_214119(11)	Ssc.396		23577680	chr15	97.92	23572487	+	EC:3.4.17.3	ENSSSCG00000023435	NA	diazepam binding inhibitor (GABA receptor modulator, acyl-CoA binding protein)	Porcine Array	NA	GO:0001942|GO:0006641|GO:0006810|GO:0042742|GO:0043588|GO:0005739|GO:0000062|GO:0008289	IPR000582 // Acyl-CoA-binding protein, ACBP // 3.4E-36	NA	NA	NA
Ssc.4617.1.S1_at	0.388446	3.24624	4.60638	1.99168	5.22427	4.57086	1.60324	6.90395	A	A	A	A	A	P	3.55664	0.757572	4.26594	A	A	A	CYP2D25	397687	0008202 // steroid metabolic process // inferred from electronic annotation///0009804 // coumarin metabolic process // inferred from electronic annotation///0009820 // alkaloid metabolic process // inferred from electronic annotation///0009822 // alkaloid catabolic process // inferred from electronic annotation///0016098 // monoterpenoid metabolic process // inferred from electronic annotation///…	0005739 // mitochondrion // inferred from electronic annotation///0005783 // endoplasmic reticulum // inferred from electronic annotation///0005789 // endoplasmic reticulum membrane // inferred from electronic annotation///0005792 // microsome // inferred from electronic annotation///0016020 // membrane // inferred from electronic annotation	0004497 // monooxygenase activity // inferred from electronic annotation///0005506 // iron ion binding // inferred from electronic annotation///0008144 // drug binding // inferred from electronic annotation///0009055 // electron carrier activity // inferred from electronic annotation///0016491 // oxidoreductase activity // inferred from electronic annotation///0016705 // oxidoreductase activity, …	chr5:3025496-3030169 (-) // 98.11 //	NA	41211	This probe set was annotated using the Matching Probes based pipeline to a Entrez Gene identifier using 1 transcripts. // false // Matching Probes // A	D89502 // gb // 7 // Cross Hyb Matching Probes///GENSCAN00000017329 // ensembl // 6 // Cross Hyb Matching Probes///ENSSSCT00000000051 // ensembl // 6 // Cross Hyb Matching Probes///AK398955 // gb_htc // 7 // Cross Hyb Matching Probes	NM_214394(10)	Ssc.4617	chr5|5	3030169	chr5	98.11	3025496	-	EC:1.14.13.15		NA	vitamin D3 25-Hydroxylase	Porcine Array	NA	GO:0008202|GO:0009804|GO:0009820|GO:0009822|GO:0016098|GO:0017144|GO:0033076|GO:0042737|GO:0046483|GO:0051100|GO:0055114|GO:0070989|GO:0090350|GO:0005739|GO:0005783|GO:0005789|GO:0005792|GO:0016020|GO:0004497|GO:0005506|GO:0008144|GO:0009055|GO:0016491|GO:0016705|GO:0016712|GO:0020037|GO:0046872|GO:0047749		NA	NA	NA
Ssc.5454.1.S1_at	0.277	1.03044	11.9561	12.0456	12.0385	11.977	11.8473	11.9962	P	P	P	P	P	P	11.9446	11.9635	11.8962	P	P	P	SUMO2///SUMO4	100127140///397044	0016925 // protein sumoylation // inferred from electronic annotation///0032436 // positive regulation of proteasomal ubiquitin-dependent protein catabolic process // inferred from electronic annotation	0005634 // nucleus // inferred from electronic annotation	0031625 // ubiquitin protein ligase binding // inferred from electronic annotation///0031625 // ubiquitin protein ligase binding // inferred from sequence or structural similarity	chr12:4297851-4311546 (+) // 90.86 //	NA	41211	This probe set was annotated using the Matching Probes based pipeline to a Entrez Gene identifier using 4 transcripts. // true // Matching Probes // A	DQ886442 // gb // 5 // Cross Hyb Matching Probes///DQ886443 // gb // 1 // Cross Hyb Matching Probes///X95225 // gb // 1 // Cross Hyb Matching Probes///GENSCAN00000003317 // ensembl // 1 // Cross Hyb Matching Probes///GENSCAN00000033243 // ensembl // 5 // Cross Hyb Matching Probes///ENSSSCT00000024934 // ensembl // 2 // Cross Hyb Matching Probes///ENSSSCT00000010709 // ensembl // 2 // Cross Hyb Ma…	L77617(11),ENSSSCT00000018737(11),AK394578(11),NM_213984(11)	Ssc.5454	chr14|14	4311546	chr12	90.86	4297851	+		ENSSSCG00000017212	NA	SMT3 suppressor of mif two 3 homolog 2 (S. cerevisiae)///SMT3 suppressor of mif two 3 homolog 4 (S. cerevisiae)	Porcine Array	NA	GO:0016925|GO:0032436|GO:0005634|GO:0031625|GO:0031625	IPR000626 // Ubiquitin // 4.7E-16///IPR022617 // Small ubiquitin-related modifier, SUMO // 3.5E-30	NA	NA	NA
Ssc.14528.1.S1_at	0.0729477	1.26434	9.46555	10.334	10.3277	10.2707	10.0062	10.1329	P	P	P	P	P	P	9.70402	9.87608	9.7544	P	P	P	ACY1	396930	0006508 // proteolysis // inferred from electronic annotation///0006520 // cellular amino acid metabolic process // inferred from electronic annotation///0008152 // metabolic process // inferred from electronic annotation	0005737 // cytoplasm // inferred from electronic annotation	0004046 // aminoacylase activity // inferred from electronic annotation///0008237 // metallopeptidase activity // inferred from electronic annotation///0016787 // hydrolase activity // inferred from electronic annotation///0046872 // metal ion binding // inferred from electronic annotation		NA	41211	This probe set was annotated using the Matching Probes based pipeline to a Entrez Gene identifier using 3 transcripts. // false // Matching Probes // A		D13514(11),ENSSSCT00000027267(11),NM_213896(11)	Ssc.14528	chr13|13	NA		NA	NA		EC:3.5.1.14	ENSSSCG00000023325	NA	aminoacylase 1	Porcine Array	NA	GO:0006508|GO:0006520|GO:0008152|GO:0005737|GO:0004046|GO:0008237|GO:0016787|GO:0046872	IPR002933 // Peptidase M20 // 2.4E-37///IPR011650 // Peptidase M20, dimerisation // 1.4E-16	NA	NA	NA
Ssc.5062.1.S1_at	0.0896568	1.91253	11.8216	12.1809	12.2098	12.3436	12.2072	12.1689	P	P	P	P	P	P	11.3413	11.6192	10.5087	P	P	P	SEPW1	397032	0045454 // cell redox homeostasis // inferred from electronic annotation	0005737 // cytoplasm // inferred from electronic annotation	0008430 // selenium binding // inferred from electronic annotation///0016209 // antioxidant activity // inferred from electronic annotation		NA	41211	This probe set was annotated using the Matching Probes based pipeline to a Entrez Gene identifier using 3 transcripts. // false // Matching Probes // A	GENSCAN00000052098 // ensembl // 4 // Cross Hyb Matching Probes	AF380118(11),ENSSSCT00000024096(11),NM_213977(11)	Ssc.5062		NA		NA	NA			ENSSSCG00000030302	NA	selenoprotein W, 1	Porcine Array	NA	GO:0045454|GO:0005737|GO:0008430|GO:0016209	IPR011893 // Selenoprotein, Rdx type // 7.8E-15	NA	NA	NA
Ssc.3968.1.S1_at	0.816677	0.590615	2.85274	2.11484	3.46587	3.27429	3.60212	2.79689	A	A	A	A	A	A	1.50804	4.8993	3.43348	A	A	A	E4	396987	0010466 // negative regulation of peptidase activity // inferred from electronic annotation	0005576 // extracellular region // inferred from electronic annotation	0004867 // serine-type endopeptidase inhibitor activity // inferred from electronic annotation///0030414 // peptidase inhibitor activity // inferred from electronic annotation	chr17:49756442-49840816 (+) // 94.62 //	NA	41211	This probe set was annotated using the Matching Probes based pipeline to a Entrez Gene identifier using 1 transcripts. // false // Matching Probes // A	GENSCAN00000029173 // ensembl // 7 // Cross Hyb Matching Probes///GENSCAN00000049855 // ensembl // 8 // Cross Hyb Matching Probes///ENSSSCT00000008105 // ensembl // 8 // Cross Hyb Matching Probes///XR_135454 // refseq // 2 // Cross Hyb Matching Probes///XM_003134511 // refseq // 7 // Cross Hyb Matching Probes	NM_213947(11)	Ssc.3968	chr17|17	49840816	chr17	94.62	49756442	+			NA	Epididymal secretory protein E4	Porcine Array	NA	GO:0010466|GO:0005576|GO:0004867|GO:0030414		NA	NA	NA
Ssc.11071.1.S1_at	0.00656173	0.903711	13.0544	13.0127	12.9672	13.1914	13.1289	13.0498	P	P	P	P	P	P	13.215	13.2501	13.1802	P	P	P	VCL	396974	0002009 // morphogenesis of an epithelium // inferred from electronic annotation///0007155 // cell adhesion // inferred from electronic annotation///0007155 // cell adhesion // inferred from sequence or structural similarity///0030032 // lamellipodium assembly // inferred from electronic annotation///0030032 // lamellipodium assembly // inferred from sequence or structural similarity///0030334 //…	0005737 // cytoplasm // inferred from electronic annotation///0005856 // cytoskeleton // inferred from electronic annotation///0005886 // plasma membrane // inferred from electronic annotation///0005911 // cell-cell junction // inferred from electronic annotation///0005911 // cell-cell junction // inferred from sequence or structural similarity///0005912 // adherens junction // inferred from elec…	0003779 // actin binding // inferred from electronic annotation///0005198 // structural molecule activity // inferred from electronic annotation///0045294 // alpha-catenin binding // inferred from electronic annotation	chr14:80002228-80113814 (+) // 97.83 //	NA	41211	This probe set was annotated using the Matching Probes based pipeline to a Entrez Gene identifier using 4 transcripts. // false // Matching Probes // A		AF165172(11),ENSSSCT00000011289(11),ENSSSCT00000011290(11),NM_213934(11)	Ssc.11071	chr14q2.5-q2.9|14	80113814	chr14	97.83	80002228	+		ENSSSCG00000010313	NA	vinculin	Porcine Array	NA	GO:0002009|GO:0007155|GO:0007155|GO:0030032|GO:0030032|GO:0030334|GO:0030334|GO:0034333|GO:0034394|GO:0043297|GO:0090136|GO:0005737|GO:0005856|GO:0005886|GO:0005911|GO:0005911|GO:0005912|GO:0005912|GO:0005913|GO:0005916|GO:0005916|GO:0005925|GO:0005925|GO:0015629|GO:0016020|GO:0030054|GO:0043034|GO:0043034|GO:0043234|GO:0003779|GO:0005198|GO:0045294	IPR006077 // Vinculin/alpha-catenin // 2.8E-202///IPR006077 // Vinculin/alpha-catenin // 4.6E-205///IPR006077 // Vinculin/alpha-catenin // 4.8E-107///IPR006077 // Vinculin/alpha-catenin // 2.5E-202///IPR006077 // Vinculin/alpha-catenin // 3.0E-303	NA	NA	NA
Ssc.1031.1.S1_at	0.914809	0.909887	7.23004	7.79928	7.35838	7.943	7.25134	7.69216	P	P	P	P	P	P	7.81483	8.18975	6.78824	P	P	P	OAS1	397570	0006164 // purine nucleotide biosynthetic process // inferred from direct assay///0006955 // immune response // inferred from electronic annotation///0045071 // negative regulation of viral genome replication // inferred from direct assay///0051607 // defense response to virus // inferred from direct assay	0005634 // nucleus // inferred from electronic annotation///0005737 // cytoplasm // inferred from direct assay///0005739 // mitochondrion // inferred from electronic annotation///0005783 // endoplasmic reticulum // inferred from electronic annotation///0005792 // microsome // inferred from electronic annotation	0000166 // nucleotide binding // inferred from electronic annotation///0001730 // 2'-5'-oligoadenylate synthetase activity // inferred from direct assay///0003723 // RNA binding // inferred from electronic annotation///0003725 // double-stranded RNA binding // inferred from sequence or structural similarity///0005524 // ATP binding // inferred from electronic annotation///0016740 // transferase a…	chr14:39196474-39202507 (-) // 76.85 //	NA	41211	This probe set was annotated using the Matching Probes based pipeline to a Entrez Gene identifier using 1 transcripts. // false // Matching Probes // A	AY550259 // gb // 8 // Cross Hyb Matching Probes///GENSCAN00000019982 // ensembl // 5 // Cross Hyb Matching Probes///ENSSSCT00000010832 // ensembl // 7 // Cross Hyb Matching Probes///AK234442 // gb_htc // 7 // Cross Hyb Matching Probes	NM_214303(11)	Ssc.1031	chr14|14	39202507	chr14	76.85	39196474	-	EC:2.7.7.-		NA	2'-5'-oligoadenylate synthetase 1, 40/46kDa	Porcine Array	NA	GO:0006164|GO:0006955|GO:0045071|GO:0051607|GO:0005634|GO:0005737|GO:0005739|GO:0005783|GO:0005792|GO:0000166|GO:0001730|GO:0003723|GO:0003725|GO:0005524|GO:0016740|GO:0016779|GO:0046872		NA	NA	NA
Ssc.314.1.S1_at	0.0122358	0.628754	7.95458	7.59928	8.18844	7.48763	8.02768	7.85634	P	P	P	P	P	P	8.79481	8.39378	8.39882	P	P	P	ADM	397195	0001570 // vasculogenesis // inferred from electronic annotation///0001843 // neural tube closure // inferred from electronic annotation///0002031 // G-protein coupled receptor internalization // inferred from electronic annotation///0006171 // cAMP biosynthetic process // inferred from electronic annotation///0007507 // heart development // inferred from electronic annotation///0008284 // positi…	0005576 // extracellular region // inferred from electronic annotation///0005615 // extracellular space // inferred from electronic annotation///0005737 // cytoplasm // inferred from electronic annotation	0005179 // hormone activity // inferred from electronic annotation	chr2:45375344-45377728 (-) // 94.99 //	NA	41211	This probe set was annotated using the Matching Probes based pipeline to a Entrez Gene identifier using 3 transcripts. // false // Matching Probes // A		D14875(11),ENSSSCT00000014648(11),NM_214107(11)	Ssc.314		45377728	chr2	94.99	45375344	-		ENSSSCG00000013408	NA	adrenomedullin	Porcine Array	NA	GO:0001570|GO:0001843|GO:0002031|GO:0006171|GO:0007507|GO:0008284|GO:0030819|GO:0031623|GO:0043116|GO:0045766|GO:0045906|GO:0048589|GO:0060670|GO:0060712|GO:0097084|GO:2001214|GO:0005576|GO:0005615|GO:0005737|GO:0005179	IPR021116 // Procalcitonin/adrenomedullin // 1.2E-47	NA	NA	NA
Ssc.75.1.S1_at	0.00120433	1.25354	11.1471	11.1113	11.3315	11.0519	10.9936	11.2142	P	P	P	P	P	P	10.8892	10.7982	10.7693	P	P	P	CDH5	414737	0007155 // cell adhesion // inferred from electronic annotation///0007156 // homophilic cell adhesion // inferred from electronic annotation///2000114 // regulation of establishment of cell polarity // inferred from sequence or structural similarity	0005886 // plasma membrane // inferred from electronic annotation///0005911 // cell-cell junction // inferred from sequence or structural similarity///0016020 // membrane // inferred from electronic annotation///0016021 // integral to membrane // inferred from electronic annotation///0030054 // cell junction // inferred from electronic annotation	0005509 // calcium ion binding // inferred from electronic annotation		NA	41211	This probe set was annotated using the Matching Probes based pipeline to a Entrez Gene identifier using 1 transcripts. // false // Matching Probes // A	EU714329 // gb // 6 // Cross Hyb Matching Probes	NM_001001649(11)	Ssc.75		NA		NA	NA				NA	cadherin 5, type 2 (vascular endothelium)	Porcine Array	NA	GO:0007155|GO:0007156|GO:2000114|GO:0005886|GO:0005911|GO:0016020|GO:0016021|GO:0030054|GO:0005509		NA	NA	NA
Ssc.5915.1.S1_at	0.163883	0.766415	5.63559	5.84492	5.11825	6.25757	6.47136	5.61795	A	M	A	P	P	A	6.34356	6.51668	5.89867	P	P	P	CD40	397395	0001934 // positive regulation of protein phosphorylation // inferred from electronic annotation///0002768 // immune response-regulating cell surface receptor signaling pathway // inferred from electronic annotation///0006874 // cellular calcium ion homeostasis // inferred from electronic annotation///0030890 // positive regulation of B cell proliferation // inferred from electronic annotation///…	0005886 // plasma membrane // inferred from electronic annotation///0009897 // external side of plasma membrane // inferred from electronic annotation///0016020 // membrane // inferred from electronic annotation///0016021 // integral to membrane // inferred from electronic annotation///0035631 // CD40 receptor complex // inferred from electronic annotation///0043231 // intracellular membrane-boun…	0004872 // receptor activity // inferred from electronic annotation///0019899 // enzyme binding // inferred from electronic annotation	chr17:50400277-50408222 (+) // 80.72 //	NA	41211	This probe set was annotated using the Matching Probes based pipeline to a Entrez Gene identifier using 3 transcripts. // false // Matching Probes // A		AF248545(11),ENSSSCT00000008144(11),NM_214194(11)	Ssc.5915	chr17|17	50408222	chr17	80.72	50400277	+		ENSSSCG00000007440	NA	CD40 molecule, TNF receptor superfamily member 5	Porcine Array	NA	GO:0001934|GO:0002768|GO:0006874|GO:0030890|GO:0032735|GO:0032855|GO:0042113|GO:0042511|GO:0043089|GO:0043123|GO:0043406|GO:0045944|GO:0048304|GO:0050776|GO:0051023|GO:0051092|GO:0051607|GO:0071260|GO:0090037|GO:2000353|GO:0005886|GO:0009897|GO:0016020|GO:0016021|GO:0035631|GO:0043231|GO:0004872|GO:0019899	IPR001368 // TNFR/NGFR cysteine-rich region // 2.4E-9	NA	NA	NA
Ssc.2375.1.S1_at	0.754242	0.98822	12.669	12.8078	13.1031	13.0799	12.6655	12.74	P	P	P	P	P	P	12.8221	12.9205	12.8746	P	P	P	GPI	397602	0001525 // angiogenesis // inferred from electronic annotation///0006094 // gluconeogenesis // inferred from electronic annotation///0006096 // glycolysis // inferred from electronic annotation	0005576 // extracellular region // inferred from electronic annotation///0005615 // extracellular space // inferred from electronic annotation///0005634 // nucleus // inferred from electronic annotation///0005737 // cytoplasm // inferred from electronic annotation///0005886 // plasma membrane // inferred from electronic annotation	0004347 // glucose-6-phosphate isomerase activity // inferred from electronic annotation///0005125 // cytokine activity // inferred from electronic annotation///0016853 // isomerase activity // inferred from electronic annotation	chr6:29417869-29445223 (-) // 52.99 //	NA	41211	This probe set was annotated using the Matching Probes based pipeline to a Entrez Gene identifier using 1 transcripts. // false // Matching Probes // A	GENSCAN00000023954 // ensembl // 8 // Cross Hyb Matching Probes///ENSSSCT00000003175 // ensembl // 8 // Cross Hyb Matching Probes	NM_214330(11)	Ssc.2375	chr6q12|6	29445223	chr6	52.99	29417869	-	EC:5.3.1.9		NA	glucose-6-phosphate isomerase	Porcine Array	NA	GO:0001525|GO:0006094|GO:0006096|GO:0005576|GO:0005615|GO:0005634|GO:0005737|GO:0005886|GO:0004347|GO:0005125|GO:0016853		NA	NA	NA
Ssc.432.1.S1_at	0.141692	0.747469	6.9455	6.29869	5.70251	6.34896	6.31225	6.0765	P	P	A	A	P	P	7.10551	6.55581	6.50738	P	P	P	BIRC5	397266	0000086 // G2/M transition of mitotic cell cycle // inferred from sequence or structural similarity///0000910 // cytokinesis // inferred from sequence or structural similarity///0006351 // transcription, DNA-dependent // inferred from electronic annotation///0006355 // regulation of transcription, DNA-dependent // inferred from electronic annotation///0006468 // protein phosphorylation // inferre…	0000775 // chromosome, centromeric region // inferred from electronic annotation///0000775 // chromosome, centromeric region // inferred from sequence or structural similarity///0000776 // kinetochore // inferred from electronic annotation///0000777 // condensed chromosome kinetochore // inferred from electronic annotation///0000777 // condensed chromosome kinetochore // inferred from sequence or…	0004869 // cysteine-type endopeptidase inhibitor activity // inferred from electronic annotation///0008017 // microtubule binding // inferred from sequence or structural similarity///0008270 // zinc ion binding // inferred from sequence or structural similarity///0015631 // tubulin binding // inferred from sequence or structural similarity///0030414 // peptidase inhibitor activity // inferred fro…		NA	41211	This probe set was annotated using the Matching Probes based pipeline to a Entrez Gene identifier using 2 transcripts. // false // Matching Probes // A		AF195781(11),NM_214141(11)	Ssc.432		NA		NA	NA				NA	baculoviral IAP repeat containing 5	Porcine Array	NA	GO:0000086|GO:0000910|GO:0006351|GO:0006355|GO:0006468|GO:0006915|GO:0006916|GO:0007049|GO:0007059|GO:0007067|GO:0010466|GO:0031503|GO:0031536|GO:0031577|GO:0042981|GO:0043154|GO:0045892|GO:0045931|GO:0051301|GO:0051301|GO:0051303|GO:0000775|GO:0000775|GO:0000776|GO:0000777|GO:0000777|GO:0005622|GO:0005634|GO:0005634|GO:0005694|GO:0005737|GO:0005737|GO:0005737|GO:0005814|GO:0005819|GO:0005829|GO:…		NA	NA	NA
Ssc.22009.1.S1_at	0.550931	0.882662	8.80271	9.34221	9.42178	9.28371	9.29143	9.11559	P	P	P	P	P	P	8.99601	9.36107	9.75356	P	P	P	LOC414384	414384		0016020 // membrane // inferred from electronic annotation///0016021 // integral to membrane // inferred from electronic annotation		chr7:122793164-122794880 (+) // 98.76 //	NA	41211	This probe set was annotated using the Matching Probes based pipeline to a Entrez Gene identifier using 3 transcripts. // false // Matching Probes // A		AY550926(11),ENSSSCT00000002729(11),NM_001001629(11)	Ssc.22009	chr7|7	122794880	chr7	98.76	122793164	+		ENSSSCG00000002458	NA	D230037D09Rik-like protein	Porcine Array	NA	GO:0016020|GO:0016021		NA	NA	NA
Ssc.142.1.S1_at	0.10386	1.13413	14.7419	14.6375	14.6034	14.5446	14.4852	14.6497	P	P	P	P	P	P	14.2945	14.5383	14.45	P	P	P	ACADM	397104	0001889 // liver development // inferred from electronic annotation///0005978 // glycogen biosynthetic process // inferred from electronic annotation///0006082 // organic acid metabolic process // inferred from electronic annotation///0006111 // regulation of gluconeogenesis // inferred from electronic annotation///0006629 // lipid metabolic process // inferred from electronic annotation///000663…	0005739 // mitochondrion // inferred from electronic annotation///0005759 // mitochondrial matrix // inferred from electronic annotation	0003995 // acyl-CoA dehydrogenase activity // inferred from electronic annotation///0003995 // acyl-CoA dehydrogenase activity // inferred from sequence or structural similarity///0016491 // oxidoreductase activity // inferred from electronic annotation///0016627 // oxidoreductase activity, acting on the CH-CH group of donors // inferred from electronic annotation///0043958 // acryloyl-CoA reduct…	chr6:96130622-96164848 (-) // 99.25 //	NA	41211	This probe set was annotated using the Matching Probes based pipeline to a Entrez Gene identifier using 5 transcripts. // false // Matching Probes // A		AK235593(11),AY705916(9),ENSSSCT00000004179(11),NM_214039(10),U40845(10)	Ssc.142		96164848	chr6	99.25	96130622	-	EC:1.3.99.3	ENSSSCG00000003776	NA	acyl-CoA dehydrogenase, C-4 to C-12 straight chain	Porcine Array	NA	GO:0001889|GO:0005978|GO:0006082|GO:0006111|GO:0006629|GO:0006631|GO:0006635|GO:0007507|GO:0008152|GO:0009409|GO:0009437|GO:0009791|GO:0019254|GO:0033539|GO:0042594|GO:0051791|GO:0055007|GO:0055114|GO:0005739|GO:0005759|GO:0003995|GO:0003995|GO:0016491|GO:0016627|GO:0043958|GO:0050660|GO:0070991	IPR006090 // Acyl-CoA oxidase/dehydrogenase, type 1 // 3.5E-53///IPR006091 // Acyl-CoA oxidase/dehydrogenase, central domain // 3.3E-25///IPR006092 // Acyl-CoA dehydrogenase, N-terminal // 4.6E-31///IPR013107 // Acyl-CoA dehydrogenase, type 2, C-terminal // 9.8E-25	NA	NA	NA
Ssc.11194.1.S1_at	0.0122294	0.595533	8.63252	8.63628	8.26212	8.6945	8.3759	8.9136	P	P	P	P	P	P	9.56402	9.07783	9.36489	P	P	P	PLAU	396985	0001666 // response to hypoxia // inferred from electronic annotation///0006508 // proteolysis // inferred from electronic annotation///0010469 // regulation of receptor activity // inferred from electronic annotation///0014909 // smooth muscle cell migration // inferred from electronic annotation///0014910 // regulation of smooth muscle cell migration // inferred from electronic annotation///003…	0005576 // extracellular region // inferred from electronic annotation///0005615 // extracellular space // inferred from electronic annotation///0009986 // cell surface // inferred from electronic annotation	0003824 // catalytic activity // inferred from electronic annotation///0004252 // serine-type endopeptidase activity // inferred from electronic annotation///0008233 // peptidase activity // inferred from electronic annotation///0008236 // serine-type peptidase activity // inferred from electronic annotation///0016787 // hydrolase activity // inferred from electronic annotation	chr14:79931352-79937213 (+) // 98.91 //	NA	41211	This probe set was annotated using the Matching Probes based pipeline to a Entrez Gene identifier using 2 transcripts. // false // Matching Probes // A		ENSSSCT00000011287(10),NM_213945(11)	Ssc.11194	chr14q24-q26|14	79937213	chr14	98.91	79931352	+	EC:3.4.21.73	ENSSSCG00000010312	NA	plasminogen activator, urokinase	Porcine Array	NA	GO:0001666|GO:0006508|GO:0010469|GO:0014909|GO:0014910|GO:0033628|GO:0042127|GO:2000097|GO:0005576|GO:0005615|GO:0009986|GO:0003824|GO:0004252|GO:0008233|GO:0008236|GO:0016787	IPR000001 // Kringle // 9.6E-27///IPR001254 // Peptidase S1/S6, chymotrypsin/Hap // 3.1E-70	NA	NA	NA
Ssc.14488.1.S1_at	0.362045	1.13438	10.3676	10.8755	10.8324	10.9583	10.5652	10.839	P	P	P	P	P	P	10.2603	10.7337	10.6768	P	P	P	FOLH1	397677	0006508 // proteolysis // inferred from electronic annotation///0006760 // folic acid-containing compound metabolic process // inferred from electronic annotation///0008152 // metabolic process // inferred from electronic annotation	0005634 // nucleus // inferred from electronic annotation///0005737 // cytoplasm // inferred from electronic annotation///0005886 // plasma membrane // inferred from electronic annotation///0005887 // integral to plasma membrane // inferred from electronic annotation///0016020 // membrane // inferred from electronic annotation///0016021 // integral to membrane // inferred from electronic annotati…	0003824 // catalytic activity // inferred from electronic annotation///0004180 // carboxypeptidase activity // inferred from electronic annotation///0008233 // peptidase activity // inferred from electronic annotation///0008237 // metallopeptidase activity // inferred from electronic annotation///0016787 // hydrolase activity // inferred from electronic annotation///0016805 // dipeptidase activit…		NA	41211	This probe set was annotated using the Matching Probes based pipeline to a Entrez Gene identifier using 1 transcripts. // false // Matching Probes // A	AF050502 // gb // 8 // Cross Hyb Matching Probes///NM_214384 // refseq // 8 // Cross Hyb Matching Probes	ENSSSCT00000024828(11)	Ssc.14488		NA		NA	NA		EC:3.4.17.21	ENSSSCG00000027093	NA	folate hydrolase (prostate-specific membrane antigen) 1	Porcine Array	NA	GO:0006508|GO:0006760|GO:0008152|GO:0005634|GO:0005737|GO:0005886|GO:0005887|GO:0016020|GO:0016021|GO:0003824|GO:0004180|GO:0008233|GO:0008237|GO:0016787|GO:0016805|GO:0046872	IPR003137 // Protease-associated domain, PA // 1.0E-17///IPR007365 // Transferrin receptor-like, dimerisation domain // 2.3E-43///IPR007484 // Peptidase M28 // 3.3E-17	NA	NA	NA
Ssc.3741.1.S1_at	0.492348	1.4419	4.50779	5.88167	5.00359	5.51319	3.22745	3.52598	A	A	A	A	A	A	5.49588	3.09526	3.14825	A	A	A	CALCB	396563	0042311 // vasodilation // inferred from electronic annotation	0005576 // extracellular region // inferred from electronic annotation	0004872 // receptor activity // inferred from electronic annotation///0005179 // hormone activity // inferred from electronic annotation	chr2:41369570-41372622 (+) // 68.95 //	NA	41211	This probe set was annotated using the Matching Probes based pipeline to a Entrez Gene identifier using 2 transcripts. // false // Matching Probes // A	GENSCAN00000020335 // ensembl // 3 // Cross Hyb Matching Probes///GENSCAN00000020336 // ensembl // 5 // Cross Hyb Matching Probes///ENSSSCT00000014627 // ensembl // 6 // Cross Hyb Matching Probes	AB094586(10),NM_213742(10)	Ssc.3741	chr2|2	41372622	chr2	68.95	41369570	+			NA	calcitonin-related polypeptide beta	Porcine Array	NA	GO:0042311|GO:0005576|GO:0004872|GO:0005179		NA	NA	NA
Ssc.55.1.S1_at	0.0627463	1.44907	8.03933	7.39714	7.46341	7.22683	8.14919	8.40872	P	P	P	P	P	P	7.30779	7.42637	7.19264	P	P	P	EGFR	397070	0000902 // cell morphogenesis // inferred from electronic annotation///0001892 // embryonic placenta development // inferred from electronic annotation///0001942 // hair follicle development // inferred from electronic annotation///0006468 // protein phosphorylation // inferred from electronic annotation///0007165 // signal transduction // inferred from electronic annotation///0007166 // cell sur…	0005622 // intracellular // inferred from electronic annotation///0005634 // nucleus // inferred from electronic annotation///0005737 // cytoplasm // inferred from electronic annotation///0005768 // endosome // inferred from electronic annotation///0005886 // plasma membrane // inferred from electronic annotation///0016020 // membrane // inferred from electronic annotation///0016021 // integral t…	0000166 // nucleotide binding // inferred from electronic annotation///0004672 // protein kinase activity // inferred from electronic annotation///0004713 // protein tyrosine kinase activity // inferred from electronic annotation///0004714 // transmembrane receptor protein tyrosine kinase activity // inferred from electronic annotation///0004716 // receptor signaling protein tyrosine kinase activ…		NA	41211	This probe set was annotated using the Matching Probes based pipeline to a Entrez Gene identifier using 2 transcripts. // false // Matching Probes // A		AY117054(11),NM_214007(11)	Ssc.55		NA		NA	NA		EC:2.7.10.1		NA	epidermal growth factor receptor	Porcine Array	NA	GO:0000902|GO:0001892|GO:0001942|GO:0006468|GO:0007165|GO:0007166|GO:0007169|GO:0007173|GO:0007435|GO:0008283|GO:0008284|GO:0008544|GO:0016310|GO:0016337|GO:0021795|GO:0023014|GO:0030335|GO:0031659|GO:0035413|GO:0042127|GO:0042177|GO:0042327|GO:0043066|GO:0043406|GO:0045429|GO:0045739|GO:0045740|GO:0046777|GO:0048146|GO:0048546|GO:0050679|GO:0050730|GO:0050999|GO:0051897|GO:0060571|GO:0070141|GO:…		NA	NA	NA
Ssc.90.1.S1_at	0.695634	0.767502	4.78044	3.19483	5.40921	5.72251	5.37239	3.06933	A	A	A	A	A	A	4.71368	3.86169	6.27852	A	A	M	CHI3L1	396865	0005975 // carbohydrate metabolic process // inferred from electronic annotation///0006032 // chitin catabolic process // inferred from electronic annotation///0006954 // inflammatory response // inferred from electronic annotation///0006954 // inflammatory response // inferred from sequence or structural similarity///0007250 // activation of NF-kappaB-inducing kinase activity // inferred from el…	0005576 // extracellular region // inferred from electronic annotation///0005615 // extracellular space // inferred from electronic annotation///0005615 // extracellular space // inferred from sequence or structural similarity///0005737 // cytoplasm // inferred from electronic annotation///0005737 // cytoplasm // inferred from sequence or structural similarity///0005783 // endoplasmic reticulum /…	0003824 // catalytic activity // inferred from electronic annotation///0004553 // hydrolase activity, hydrolyzing O-glycosyl compounds // inferred from electronic annotation///0004568 // chitinase activity // inferred from electronic annotation///0008061 // chitin binding // inferred from electronic annotation///0008061 // chitin binding // inferred from sequence or structural similarity///003024…	chr9:106887746-106897180 (-) // 99.78 //	NA	41211	This probe set was annotated using the Matching Probes based pipeline to a Entrez Gene identifier using 3 transcripts. // false // Matching Probes // A	GENSCAN00000023496 // ensembl // 3 // Cross Hyb Matching Probes	ENSSSCT00000016859(11),NM_001001540(11),U19900(11)	Ssc.90		106897180	chr9	99.78	106887746	-		ENSSSCG00000015476	NA	chitinase 3-like 1 (cartilage glycoprotein-39)	Porcine Array	NA	GO:0005975|GO:0006032|GO:0006954|GO:0006954|GO:0007250|GO:0007250|GO:0009612|GO:0009612|GO:0010800|GO:0010800|GO:0030324|GO:0030324|GO:0034612|GO:0034612|GO:0045766|GO:0045766|GO:0051897|GO:0051897|GO:0070374|GO:0070374|GO:0070555|GO:0070555|GO:0070741|GO:0070741|GO:0071356|GO:0072606|GO:0072606|GO:0005576|GO:0005615|GO:0005615|GO:0005737|GO:0005737|GO:0005783|GO:0005783|GO:0003824|GO:0004553|GO:…	IPR001223 // Glycoside hydrolase, family 18, catalytic domain // 1.7E-108	NA	NA	NA
Ssc.5314.1.S1_at	0.111772	1.2108	6.342	6.57552	5.92669	6.12555	6.44258	6.601	A	M	A	P	P	P	6.17059	5.88868	6.16104	P	A	P	LGALS4	397041			0030246 // carbohydrate binding // inferred from electronic annotation		NA	41211	This probe set was annotated using the Matching Probes based pipeline to a Entrez Gene identifier using 1 transcripts. // false // Matching Probes // A	GENSCAN00000018886 // ensembl // 1 // Cross Hyb Matching Probes///ENSSSCT00000027266 // ensembl // 1 // Cross Hyb Matching Probes	NM_213981(11)	Ssc.5314	chr6|6	NA		NA	NA				NA	lectin, galactoside-binding, soluble, 4	Porcine Array	NA	GO:0030246		NA	NA	NA
Ssc.167.2.S1_a_at	0.0609172	1.65197	7.37677	8.68863	8.47426	9.12308	8.44216	8.24972	M	P	P	P	P	P	8.06431	7.66604	7.47756	P	P	P	FCGR3B	397684		0005886 // plasma membrane // inferred from electronic annotation///0016020 // membrane // inferred from electronic annotation///0016021 // integral to membrane // inferred from electronic annotation	0004872 // receptor activity // inferred from electronic annotation///0019864 // IgG binding // inferred from electronic annotation		NA	41211	This probe set was annotated using the Matching Probes based pipeline to a Entrez Gene identifier using 4 transcripts. // false // Matching Probes // A	U08991 // gb // 4 // Cross Hyb Matching Probes///U08992 // gb // 3 // Cross Hyb Matching Probes	AF372453(11),AF372454(11),AF372455(11),NM_214391(11)	Ssc.167		NA		NA	NA				NA	Fc fragment of IgG, low affinity IIIb, receptor (CD16b)	Porcine Array	NA	GO:0005886|GO:0016020|GO:0016021|GO:0004872|GO:0019864		NA	NA	NA
Ssc.11020.1.S1_at	0.700724	0.994974	3.84301	5.52219	6.04423	6.11795	6.32995	5.73901	A	A	A	A	A	A	5.40348	5.90633	5.98488	A	A	A	PIK3R5	396851	0007186 // G-protein coupled receptor signaling pathway // inferred from direct assay///0014065 // phosphatidylinositol 3-kinase cascade // inferred from direct assay///0043406 // positive regulation of MAP kinase activity // inferred from direct assay///0051897 // positive regulation of protein kinase B signaling cascade // inferred from direct assay	0005634 // nucleus // inferred from electronic annotation///0005737 // cytoplasm // inferred from direct assay///0005737 // cytoplasm // inferred from electronic annotation///0005944 // 1-phosphatidylinositol-4-phosphate 3-kinase, class IB complex // inferred from direct assay///0016020 // membrane // inferred from direct assay///0016020 // membrane // inferred from electronic annotation	0031683 // G-protein beta/gamma-subunit complex binding // inferred from direct assay///0046935 // 1-phosphatidylinositol-3-kinase regulator activity // inferred from direct assay	chr12:50995018-51176441 (-) // 88.02 //	NA	41211	This probe set was annotated using the Matching Probes based pipeline to a Entrez Gene identifier using 1 transcripts. // false // Matching Probes // A	ENSSSCT00000019579 // ensembl // 2 // Cross Hyb Matching Probes	NM_213851(11)	Ssc.11020		51176441	chr12	88.02	50995018	-			NA	phosphoinositide-3-kinase, regulatory subunit 5	Porcine Array	NA	GO:0007186|GO:0014065|GO:0043406|GO:0051897|GO:0005634|GO:0005737|GO:0005737|GO:0005944|GO:0016020|GO:0016020|GO:0031683|GO:0046935		NA	NA	NA
Ssc.715.1.S1_at	0.48859	1.04983	14.7217	14.8107	14.9748	14.9287	14.6574	14.7929	P	P	P	P	P	P	14.6475	14.8964	14.6888	P	P	P	MB	397467	0006810 // transport // inferred from electronic annotation///0015671 // oxygen transport // inferred from electronic annotation		0005344 // oxygen transporter activity // inferred from electronic annotation///0005506 // iron ion binding // inferred from electronic annotation///0019825 // oxygen binding // inferred from electronic annotation///0020037 // heme binding // inferred from electronic annotation///0046872 // metal ion binding // inferred from electronic annotation		NA	41211	This probe set was annotated using the Matching Probes based pipeline to a Entrez Gene identifier using 2 transcripts. // false // Matching Probes // A		M14433(11),NM_214236(11)	Ssc.715		NA		NA	NA				NA	myoglobin	Porcine Array	NA	GO:0006810|GO:0015671|GO:0005344|GO:0005506|GO:0019825|GO:0020037|GO:0046872		NA	NA	NA
Ssc.37.1.S1_at	0.728479	99.5896	1.7822	1.98747	1.71446	2.43481	7.50612	13.6579	A	A	A	A	M	P	3.08284	5.47882	3.68029	A	A	A	HP	397061	0006508 // proteolysis // inferred from electronic annotation///0008152 // metabolic process // inferred from electronic annotation	0005576 // extracellular region // inferred from electronic annotation	0003824 // catalytic activity // inferred from electronic annotation///0004252 // serine-type endopeptidase activity // inferred from electronic annotation///0030492 // hemoglobin binding // inferred from electronic annotation	chr6:10790729-10794384 (+) // 91.86 //	NA	41211	This probe set was annotated using the Matching Probes based pipeline to a Entrez Gene identifier using 5 transcripts. // false // Matching Probes // A		AF492467(10),AK346259(11),ENSSSCT00000003046(11),EU723190(9),NM_214000(10)	Ssc.37	chr6p15-p14|6	10794384	chr6	91.86	10790729	+		ENSSSCG00000002749	NA	haptoglobin	Porcine Array	NA	GO:0006508|GO:0008152|GO:0005576|GO:0003824|GO:0004252|GO:0030492	IPR001254 // Peptidase S1/S6, chymotrypsin/Hap // 2.4E-58	NA	NA	NA
Ssc.12341.1.S1_at	0.451275	0.908815	5.46216	5.12174	4.25523	5.80479	3.01591	5.60869	A	A	A	A	A	A	4.92049	5.343	5.49483	A	A	A	UABP-2///UFBP	100170130///396843	0007565 // female pregnancy // inferred from electronic annotation///0010466 // negative regulation of peptidase activity // inferred from electronic annotation	0005576 // extracellular region // inferred from electronic annotation///0005615 // extracellular space // inferred from electronic annotation	0004867 // serine-type endopeptidase inhibitor activity // inferred from electronic annotation///0030414 // peptidase inhibitor activity // inferred from electronic annotation	chr7:124299008-124307533 (-) // 94.06 //	NA	41211	This probe set was annotated using the Matching Probes based pipeline to a Entrez Gene identifier using 7 transcripts. // true // Matching Probes // A	GENSCAN00000046288 // ensembl // 6 // Cross Hyb Matching Probes///ENSSSCT00000002752 // ensembl // 5 // Cross Hyb Matching Probes	M30315(10),GENSCAN00000015319(9),ENSSSCT00000002756(9),ENSSSCT00000024160(9),NM_213845(9),NM_001129848(10)	Ssc.12341	chr7|7	124307533	chr7	94.06	124299008	-		ENSSSCG00000030051	NA	uteroferrin associated basic protein-2///uteroferrin-associated protein	Porcine Array	NA	GO:0007565|GO:0010466|GO:0005576|GO:0005615|GO:0004867|GO:0030414	IPR023796 // Serpin domain // 2.7E-87///IPR023796 // Serpin domain // 7.0E-89	NA	NA	NA
Ssc.12975.1.S1_at	0.0900185	1.8027	6.27693	5.52315	5.89181	6.16172	6.11283	5.43084	P	A	P	P	P	A	4.77318	4.60947	5.64361	A	A	P	PTF-BETA	397609	0051781 // positive regulation of cell division // inferred from electronic annotation	0005576 // extracellular region // inferred from electronic annotation	0008083 // growth factor activity // inferred from electronic annotation///0008201 // heparin binding // inferred from electronic annotation	chr18:10629256-10718362 (+) // 98.66 //	NA	41211	This probe set was annotated using the Matching Probes based pipeline to a Entrez Gene identifier using 3 transcripts. // false // Matching Probes // A	GENSCAN00000013586 // ensembl // 7 // Cross Hyb Matching Probes///GENSCAN00000013594 // ensembl // 8 // Cross Hyb Matching Probes///ENSSSCT00000017991 // ensembl // 7 // Cross Hyb Matching Probes///XM_003134640 // refseq // 7 // Cross Hyb Matching Probes	D89546(11),ENSSSCT00000017990(10),NM_214336(11)	Ssc.12975		10718362	chr18	98.66	10629256	+		ENSSSCG00000016522	NA	pleiotrophic factor beta	Porcine Array	NA	GO:0051781|GO:0005576|GO:0008083|GO:0008201	IPR020089 // Midkine heparin-binding growth factor, N-terminal // 8.3E-33///IPR020090 // Midkine heparin-binding growth factor, C-terminal // 1.5E-33	NA	NA	NA
Ssc.14531.1.S1_at	0.314289	1.09859	9.82546	10.1131	10.2808	10.1458	9.81971	10.1727	P	P	P	P	P	P	9.76297	10.0566	9.96807	P	P	P	ACADS	396932	0006629 // lipid metabolic process // inferred from electronic annotation///0006631 // fatty acid metabolic process // inferred from electronic annotation///0008152 // metabolic process // inferred from electronic annotation///0055114 // oxidation-reduction process // inferred from electronic annotation	0005739 // mitochondrion // inferred from electronic annotation///0005759 // mitochondrial matrix // inferred from electronic annotation	0003995 // acyl-CoA dehydrogenase activity // inferred from electronic annotation///0004085 // butyryl-CoA dehydrogenase activity // inferred from electronic annotation///0016491 // oxidoreductase activity // inferred from electronic annotation///0016627 // oxidoreductase activity, acting on the CH-CH group of donors // inferred from electronic annotation///0050660 // flavin adenine dinucleotide …	chr14:40706673-40720739 (+) // 98.89 //	NA	41211	This probe set was annotated using the Matching Probes based pipeline to a Entrez Gene identifier using 3 transcripts. // false // Matching Probes // A		D89477(10),ENSSSCT00000010866(11),NM_213898(10)	Ssc.14531	chr14q16.2-q23.2|14	40720739	chr14	98.89	40706673	+	EC:1.3.8.1	ENSSSCG00000009916	NA	acyl-CoA dehydrogenase, C-2 to C-3 short chain	Porcine Array	NA	GO:0006629|GO:0006631|GO:0008152|GO:0055114|GO:0005739|GO:0005759|GO:0003995|GO:0004085|GO:0016491|GO:0016627|GO:0050660	IPR006090 // Acyl-CoA oxidase/dehydrogenase, type 1 // 9.3E-56///IPR006091 // Acyl-CoA oxidase/dehydrogenase, central domain // 5.8E-20///IPR006092 // Acyl-CoA dehydrogenase, N-terminal // 2.4E-39///IPR013107 // Acyl-CoA dehydrogenase, type 2, C-terminal // 5.5E-26	NA	NA	NA
Ssc.4371.1.S1_at	0.983998	0.984762	7.89501	8.17312	7.64746	8.13673	8.00595	7.98779	A	A	A	A	A	A	8.26554	8.08492	7.58693	M	A	A	GALNS///LOC100622185	100622185///397000	0008152 // metabolic process // inferred from electronic annotation	0005764 // lysosome // inferred from electronic annotation	0003824 // catalytic activity // inferred from electronic annotation///0008484 // sulfuric ester hydrolase activity // inferred from electronic annotation///0016787 // hydrolase activity // inferred from electronic annotation///0043890 // N-acetylgalactosamine-6-sulfatase activity // inferred from electronic annotation///0046872 // metal ion binding // inferred from electronic annotation	chr6:489877-495004 (+) // 43.06 //	NA	41211	This probe set was annotated using the Matching Probes based pipeline to a Entrez Gene identifier using 3 transcripts. // true // Matching Probes // A		AF322917(11),XM_003355725(11),NM_213955(11)	Ssc.4371	chr6|6	495004	chr6	43.06	489877	+	EC:3.1.6.4		NA	galactosamine (N-acetyl)-6-sulfate sulfatase///uncharacterized LOC100622185	Porcine Array	NA	GO:0008152|GO:0005764|GO:0003824|GO:0008484|GO:0016787|GO:0043890|GO:0046872		NA	NA	NA
Ssc.16296.1.S1_at	0.454398	0.921391	5.7601	6.95226	7.1181	7.63088	7.1572	7.20314	P	P	P	P	P	P	7.23157	7.06643	7.25413	P	P	P	CYBA	397507	0022900 // electron transport chain // inferred from electronic annotation///0055114 // oxidation-reduction process // inferred from electronic annotation	0016020 // membrane // inferred from electronic annotation	0016491 // oxidoreductase activity // inferred from electronic annotation///0020037 // heme binding // inferred from electronic annotation///0046872 // metal ion binding // inferred from electronic annotation		NA	41211	This probe set was annotated using the Matching Probes based pipeline to a Entrez Gene identifier using 2 transcripts. // false // Matching Probes // A		NM_214267(9),U02477(9)	Ssc.16296		NA		NA	NA				NA	cytochrome b-245, alpha polypeptide	Porcine Array	NA	GO:0022900|GO:0055114|GO:0016020|GO:0016491|GO:0020037|GO:0046872		NA	NA	NA
Ssc.11136.1.S1_at	0.120191	1.28159	3.10829	2.91092	3.60073	2.99126	3.29549	2.8837	A	A	A	A	A	A	2.78209	2.5328	3.03184	A	A	A	LOC396596	396596	0006810 // transport // inferred from electronic annotation	0005576 // extracellular region // inferred from electronic annotation///0005634 // nucleus // inferred from electronic annotation	0019841 // retinol binding // inferred from electronic annotation///0036094 // small molecule binding // inferred from electronic annotation	chr1:289683572-289687812 (-) // 99.37 /////chr1:289837279-289841519 (-) // 99.37 //	NA	41211	This probe set was annotated using the Matching Probes based pipeline to a Entrez Gene identifier using 4 transcripts. // false // Matching Probes // A		AY372187(9),ENSSSCT00000006326(11),NM_213754(11),X54976(11)	Ssc.11136		289687812	chr1	99.37	289683572	-		ENSSSCG00000005752	NA	beta-lactoglobulin	Porcine Array	NA	GO:0006810|GO:0005576|GO:0005634|GO:0019841|GO:0036094	IPR000566 // Lipocalin/cytosolic fatty-acid binding protein domain // 1.7E-36	NA	NA	NA
Ssc.22641.1.S1_at	0.00300179	0.652515	8.74307	8.00328	7.9567	7.90512	7.98934	8.17496	P	P	P	P	P	P	8.83774	8.65762	8.82587	P	P	P	ATP2A2	396875	0006754 // ATP biosynthetic process // inferred from electronic annotation///0006810 // transport // inferred from electronic annotation///0006811 // ion transport // inferred from electronic annotation///0006812 // cation transport // inferred from electronic annotation///0006816 // calcium ion transport // inferred from electronic annotation///0008152 // metabolic process // inferred from elect…	0005783 // endoplasmic reticulum // inferred from electronic annotation///0005789 // endoplasmic reticulum membrane // inferred from electronic annotation///0016020 // membrane // inferred from electronic annotation///0016021 // integral to membrane // inferred from electronic annotation///0016529 // sarcoplasmic reticulum // inferred from electronic annotation///0033017 // sarcoplasmic reticulum…	0000166 // nucleotide binding // inferred from electronic annotation///0003824 // catalytic activity // inferred from electronic annotation///0005388 // calcium-transporting ATPase activity // inferred from electronic annotation///0005524 // ATP binding // inferred from electronic annotation///0015662 // ATPase activity, coupled to transmembrane movement of ions, phosphorylative mechanism // infe…	chr14:31714247-31779433 (+) // 85.65 //	NA	41211	This probe set was annotated using the Matching Probes based pipeline to a Entrez Gene identifier using 2 transcripts. // false // Matching Probes // A		NM_213865(11),X16951(11)	Ssc.22641	chr14|14	31779433	chr14	85.65	31714247	+	EC:3.6.3.8		NA	ATPase, Ca++ transporting, cardiac muscle, slow twitch 2	Porcine Array	NA	GO:0006754|GO:0006810|GO:0006811|GO:0006812|GO:0006816|GO:0008152|GO:0005783|GO:0005789|GO:0016020|GO:0016021|GO:0016529|GO:0033017|GO:0000166|GO:0003824|GO:0005388|GO:0005524|GO:0015662|GO:0016787|GO:0016820|GO:0046872		NA	NA	NA
Ssc.22641.2.S1_a_at	0.979276	1.00196	15.1958	15.167	15.357	15.3966	15.0793	15.231	P	P	P	P	P	P	15.171	15.3806	15.1544	P	P	P	ATP2A2	396875	0006754 // ATP biosynthetic process // inferred from electronic annotation///0006810 // transport // inferred from electronic annotation///0006811 // ion transport // inferred from electronic annotation///0006812 // cation transport // inferred from electronic annotation///0006816 // calcium ion transport // inferred from electronic annotation///0008152 // metabolic process // inferred from elect…	0005783 // endoplasmic reticulum // inferred from electronic annotation///0005789 // endoplasmic reticulum membrane // inferred from electronic annotation///0016020 // membrane // inferred from electronic annotation///0016021 // integral to membrane // inferred from electronic annotation///0016529 // sarcoplasmic reticulum // inferred from electronic annotation///0033017 // sarcoplasmic reticulum…	0000166 // nucleotide binding // inferred from electronic annotation///0003824 // catalytic activity // inferred from electronic annotation///0005388 // calcium-transporting ATPase activity // inferred from electronic annotation///0005524 // ATP binding // inferred from electronic annotation///0015662 // ATPase activity, coupled to transmembrane movement of ions, phosphorylative mechanism // infe…	chr14:31714247-31779431 (+) // 73.43 //	NA	41211	This probe set was annotated using the Matching Probes based pipeline to a Entrez Gene identifier using 2 transcripts. // false // Matching Probes // A		X15073(11),X16951(11)	Ssc.22641	chr14|14	31779431	chr14	73.43	31714247	+	EC:3.6.3.8		NA	ATPase, Ca++ transporting, cardiac muscle, slow twitch 2	Porcine Array	NA	GO:0006754|GO:0006810|GO:0006811|GO:0006812|GO:0006816|GO:0008152|GO:0005783|GO:0005789|GO:0016020|GO:0016021|GO:0016529|GO:0033017|GO:0000166|GO:0003824|GO:0005388|GO:0005524|GO:0015662|GO:0016787|GO:0016820|GO:0046872		NA	NA	NA
Ssc.14530.1.S1_at	0.468748	1.17772	13.1386	13.0641	12.6213	12.7112	12.4793	12.4116	P	P	P	P	P	P	12.1724	13.0727	12.1332	P	P	P	ACADL	396931	0001659 // temperature homeostasis // inferred from electronic annotation///0006629 // lipid metabolic process // inferred from electronic annotation///0006631 // fatty acid metabolic process // inferred from electronic annotation///0008152 // metabolic process // inferred from electronic annotation///0019254 // carnitine metabolic process, CoA-linked // inferred from electronic annotation///0033…	0005737 // cytoplasm // inferred from electronic annotation///0005739 // mitochondrion // inferred from electronic annotation///0005759 // mitochondrial matrix // inferred from electronic annotation	0003995 // acyl-CoA dehydrogenase activity // inferred from electronic annotation///0004466 // long-chain-acyl-CoA dehydrogenase activity // inferred from electronic annotation///0016401 // palmitoyl-CoA oxidase activity // inferred from electronic annotation///0016491 // oxidoreductase activity // inferred from electronic annotation///0016627 // oxidoreductase activity, acting on the CH-CH group…	chr15:106120890-106154956 (-) // 99.79 //	NA	41211	This probe set was annotated using the Matching Probes based pipeline to a Entrez Gene identifier using 3 transcripts. // false // Matching Probes // A	GENSCAN00000007698 // ensembl // 7 // Cross Hyb Matching Probes	D89478(10),ENSSSCT00000017589(11),NM_213897(10)	Ssc.14530		106154956	chr15	99.79	106120890	-	EC:1.3.99.13	ENSSSCG00000016156	NA	acyl-CoA dehydrogenase, long chain	Porcine Array	NA	GO:0001659|GO:0006629|GO:0006631|GO:0008152|GO:0019254|GO:0033539|GO:0042413|GO:0044242|GO:0045717|GO:0046322|GO:0055114|GO:0090181|GO:0005737|GO:0005739|GO:0005759|GO:0003995|GO:0004466|GO:0016401|GO:0016491|GO:0016627|GO:0050660	IPR006090 // Acyl-CoA oxidase/dehydrogenase, type 1 // 1.2E-45///IPR006091 // Acyl-CoA oxidase/dehydrogenase, central domain // 2.9E-22///IPR006092 // Acyl-CoA dehydrogenase, N-terminal // 9.7E-34///IPR013107 // Acyl-CoA dehydrogenase, type 2, C-terminal // 1.5E-12	NA	NA	NA
Ssc.266.1.S1_at	0.0393909	0.449913	4.41157	1.58324	2.36443	4.79184	5.08102	4.09774	A	A	A	A	A	A	5.35663	5.14439	5.45255	A	A	A	SAL1	396739	0006412 // translation // inferred from electronic annotation///0006810 // transport // inferred from electronic annotation	0005576 // extracellular region // inferred from electronic annotation///0005622 // intracellular // inferred from electronic annotation///0005840 // ribosome // inferred from electronic annotation///0030529 // ribonucleoprotein complex // inferred from electronic annotation	0003735 // structural constituent of ribosome // inferred from electronic annotation///0005215 // transporter activity // inferred from electronic annotation///0005550 // pheromone binding // inferred from electronic annotation///0036094 // small molecule binding // inferred from electronic annotation	chr1:266548080-266552914 (-) // 97.98 //	NA	41211	This probe set was annotated using the Matching Probes based pipeline to a Entrez Gene identifier using 2 transcripts. // false // Matching Probes // A	GENSCAN00000044626 // ensembl // 4 // Cross Hyb Matching Probes	ENSSSCT00000006020(11),NM_213814(11)	Ssc.266	chr1|1	266552914	chr1	97.98	266548080	-		ENSSSCG00000005474	NA	salivary lipocalin	Porcine Array	NA	GO:0006412|GO:0006810|GO:0005576|GO:0005622|GO:0005840|GO:0030529|GO:0003735|GO:0005215|GO:0005550|GO:0036094	IPR000566 // Lipocalin/cytosolic fatty-acid binding protein domain // 1.6E-34	NA	NA	NA
Ssc.21145.1.S1_at	0.533251	1.21198	4.96503	4.92067	5.01008	3.72704	5.14399	5.62164	A	A	A	A	A	A	4.79859	4.42807	4.89141	A	A	A	PBD-2	404699	0006952 // defense response // inferred from electronic annotation///0009617 // response to bacterium // inferred from electronic annotation///0045087 // innate immune response // inferred from electronic annotation	0005576 // extracellular region // inferred from electronic annotation			NA	41211	This probe set was annotated using the Matching Probes based pipeline to a Entrez Gene identifier using 3 transcripts. // false // Matching Probes // A	GENSCAN00000028833 // ensembl // 8 // Cross Hyb Matching Probes///AK394268 // gb_htc // 1 // Cross Hyb Matching Probes	AY506573(11),ENSSSCT00000031972(11),NM_214442(11)	Ssc.21145		NA		NA	NA			ENSSSCG00000029990	NA	beta-defensin 2	Porcine Array	NA	GO:0006952|GO:0009617|GO:0045087|GO:0005576	IPR001855 // Beta defensin type // 1.8E-15	NA	NA	NA
Ssc.62.2.S1_a_at	0.819626	1.01948	5.18514	4.73791	5.05945	5.17466	4.81528	4.97361	A	P	A	P	A	M	5.35218	5.07852	4.29124	P	P	A	IL-6///IL6	100628202///399500	0006953 // acute-phase response // inferred from electronic annotation///0006955 // immune response // inferred from electronic annotation	0005576 // extracellular region // inferred from electronic annotation///0005615 // extracellular space // inferred from electronic annotation	0005125 // cytokine activity // inferred from electronic annotation///0005138 // interleukin-6 receptor binding // inferred from electronic annotation///0008083 // growth factor activity // inferred from electronic annotation	chr9:85802007-85805855 (+) // 82.96 //	NA	41211	This probe set was annotated using the Matching Probes based pipeline to a Entrez Gene identifier using 14 transcripts. // true // Matching Probes // A		AF309651(11),AF493992(11),AF518322(11),DQ832259(11),JF906513(10),JQ839263(11),M80258(11),M86722(11),GENSCAN00000021918(11),GENSCAN00000021925(11),ENSSSCT00000023544(11),ENSSSCT00000025647(11),NM_214399(11),NM_001252429(10)	Ssc.62	chr9q14-q15|9	85805855	chr9	82.96	85802007	+		ENSSSCG00000020970///ENSSSCG00000027850	NA	interleukin-6///interleukin 6 (interferon, beta 2)	Porcine Array	NA	GO:0006953|GO:0006955|GO:0005576|GO:0005615|GO:0005125|GO:0005138|GO:0008083	IPR003573 // Interleukin-6/G-CSF/MGF // 1.3E-76	NA	NA	NA
Ssc.802.1.A1_at	0.169491	0.84295	11.2069	11.3107	11.5631	11.6175	11.3662	11.6472	P	P	P	P	P	P	11.9048	11.7058	11.4822	P	P	P	PAFAH1B1	397482	0000132 // establishment of mitotic spindle orientation // inferred from electronic annotation///0000226 // microtubule cytoskeleton organization // inferred from electronic annotation///0001675 // acrosome assembly // inferred from electronic annotation///0001764 // neuron migration // inferred from electronic annotation///0006810 // transport // inferred from electronic annotation///0007017 // …	0000235 // astral microtubule // inferred from electronic annotation///0000776 // kinetochore // inferred from electronic annotation///0005634 // nucleus // inferred from electronic annotation///0005635 // nuclear envelope // inferred from electronic annotation///0005737 // cytoplasm // inferred from electronic annotation///0005813 // centrosome // inferred from electronic annotation///0005815 //…	0008017 // microtubule binding // inferred from electronic annotation///0042803 // protein homodimerization activity // inferred from electronic annotation///0045502 // dynein binding // inferred from electronic annotation///0051219 // phosphoprotein binding // inferred from electronic annotation	chr12:46162514-46248891 (-) // 93.84 //	NA	41211	This probe set was annotated using the Matching Probes based pipeline to a Entrez Gene identifier using 3 transcripts. // false // Matching Probes // A	GENSCAN00000018757 // ensembl // 6 // Cross Hyb Matching Probes	AF319658(11),ENSSSCT00000019411(11),NM_214250(11)	Ssc.802		46248891	chr12	93.84	46162514	-	EC:3.1.1.47	ENSSSCG00000017836	NA	platelet-activating factor acetylhydrolase 1b, regulatory subunit 1 (45kDa)	Porcine Array	NA	GO:0000132|GO:0000226|GO:0001675|GO:0001764|GO:0006810|GO:0007017|GO:0007049|GO:0007067|GO:0007268|GO:0007275|GO:0007399|GO:0007405|GO:0007611|GO:0008090|GO:0008344|GO:0016042|GO:0016477|GO:0019226|GO:0021540|GO:0021766|GO:0021819|GO:0021987|GO:0030036|GO:0030154|GO:0031023|GO:0032319|GO:0048854|GO:0050885|GO:0051081|GO:0051301|GO:0000235|GO:0000776|GO:0005634|GO:0005635|GO:0005737|GO:0005813|GO:…	IPR001680 // WD40 repeat // 4.0E-11///IPR001680 // WD40 repeat // 1.6E-15///IPR001680 // WD40 repeat // 1.1E-15///IPR001680 // WD40 repeat // 6.4E-13///IPR001680 // WD40 repeat // 6.9E-18///IPR001680 // WD40 repeat // 3.8E-14///IPR001680 // WD40 repeat // 1.3E-14///IPR013720 // LisH dimerisation motif, subgroup // 6.2E-12	NA	NA	NA
Ssc.1743.1.S1_at	0.122755	0.398371	2.36643	2.64613	2.44375	3.87993	3.59987	3.81137	A	A	A	A	A	A	3.32614	4.89713	5.02887	A	A	A	PDZK1IP1	414756		0016020 // membrane // inferred from electronic annotation///0016021 // integral to membrane // inferred from electronic annotation		chr6:88676319-88681999 (+) // 94.31 //	NA	41211	This probe set was annotated using the Matching Probes based pipeline to a Entrez Gene identifier using 4 transcripts. // false // Matching Probes // A	GENSCAN00000020082 // ensembl // 3 // Cross Hyb Matching Probes	AK236455(10),AY626348(11),ENSSSCT00000004155(11),NM_001001769(11)	Ssc.1743		88681999	chr6	94.31	88676319	+		ENSSSCG00000003753	NA	PDZK1 interacting protein 1	Porcine Array	NA	GO:0016020|GO:0016021		NA	NA	NA
Ssc.10993.1.S1_a_at	0.754601	1.18451	4.57754	7.28855	6.76762	6.11086	6.49123	6.86749	A	A	P	A	A	A	6.5015	6.85622	5.00171	A	A	A	LGALS9	396972			0030246 // carbohydrate binding // inferred from electronic annotation	chr12:42052997-42066816 (+) // 58.77 //	NA	41211	This probe set was annotated using the Matching Probes based pipeline to a Entrez Gene identifier using 1 transcripts. // false // Matching Probes // A	FJ428535 // gb // 1 // Cross Hyb Matching Probes///ENSSSCT00000019323 // ensembl // 5 // Cross Hyb Matching Probes	NM_213932(11)	Ssc.10993		42066816	chr12	58.77	42052997	+			NA	lectin, galactoside-binding, soluble, 9	Porcine Array	NA	GO:0030246		NA	NA	NA
Ssc.2763.1.S1_at	0.506262	7.62	1.66869	1.67073	3.83208	2.00057	3.52258	8.17484	A	A	A	A	A	P	2.91611	3.36462	1.80005	A	A	A	PROC	396954	0006508 // proteolysis // inferred from electronic annotation///0007596 // blood coagulation // inferred from electronic annotation///0007599 // hemostasis // inferred from electronic annotation///0030195 // negative regulation of blood coagulation // inferred from electronic annotation///0043066 // negative regulation of apoptotic process // inferred from electronic annotation///0043066 // negat…	0005576 // extracellular region // inferred from electronic annotation	0003824 // catalytic activity // inferred from electronic annotation///0004252 // serine-type endopeptidase activity // inferred from electronic annotation///0005509 // calcium ion binding // inferred from electronic annotation///0008233 // peptidase activity // inferred from electronic annotation///0008236 // serine-type peptidase activity // inferred from electronic annotation///0016787 // hydr…		NA	41211	This probe set was annotated using the Matching Probes based pipeline to a Entrez Gene identifier using 3 transcripts. // false // Matching Probes // A		AF191307(11),ENSSSCT00000026256(11),NM_213918(11)	Ssc.2763		NA		NA	NA		EC:3.4.21.69	ENSSSCG00000023693	NA	protein C (inactivator of coagulation factors Va and VIIIa)	Porcine Array	NA	GO:0006508|GO:0007596|GO:0007599|GO:0030195|GO:0043066|GO:0043066|GO:0005576|GO:0003824|GO:0004252|GO:0005509|GO:0008233|GO:0008236|GO:0016787	IPR000294 // Gamma-carboxyglutamic acid-rich (GLA) domain // 1.7E-21///IPR001254 // Peptidase S1/S6, chymotrypsin/Hap // 1.0E-71///IPR006209 // EGF-like domain // 3.6E-9	NA	NA	NA
Ssc.3208.1.S1_at	0.0261543	1.25023	9.78325	9.56905	9.7991	9.75505	9.48433	9.4123	P	P	P	P	P	P	9.26905	9.46574	9.21172	P	P	P	APEH///LOC100626220	100626220///396961	0006508 // proteolysis // inferred from electronic annotation	0005737 // cytoplasm // inferred from electronic annotation	0004252 // serine-type endopeptidase activity // inferred from electronic annotation///0008236 // serine-type peptidase activity // inferred from electronic annotation///0016787 // hydrolase activity // inferred from electronic annotation	chr13:26965279-26973955 (+) // 95.37 //	NA	41211	This probe set was annotated using the Matching Probes based pipeline to a Entrez Gene identifier using 4 transcripts. // true // Matching Probes // A		D00524(11),GENSCAN00000010520(9),GENSCAN00000016496(9),ENSSSCT00000023934(11),ENSSSCT00000023528(11),ENSSSCT00000012463(11),NM_213923(11)	Ssc.3208		26973955	chr13	95.37	26965279	+	EC:3.4.19.1	ENSSSCG00000011385	NA	N-acylaminoacyl-peptide hydrolase///acylamino-acid-releasing enzyme-like	Porcine Array	NA	GO:0006508|GO:0005737|GO:0004252|GO:0008236|GO:0016787	IPR001375 // Peptidase S9, prolyl oligopeptidase, catalytic domain // 4.3E-37///IPR001375 // Peptidase S9, prolyl oligopeptidase, catalytic domain // 4.0E-37///IPR001375 // Peptidase S9, prolyl oligopeptidase, catalytic domain // 4.4E-37///IPR002925 // Dienelactone hydrolase // 1.3E-8///IPR002925 // Dienelactone hydrolase // 1.3E-8///IPR002925 // Dienelactone hydrolase // 1.3E-8	NA	NA	NA
Ssc.120.1.S1_at	0.86989	1.02182	7.4519	8.15155	7.82073	7.97182	7.74438	7.77518	P	P	P	P	P	P	7.9907	7.91368	7.45056	P	P	P	ENG	397096	0000122 // negative regulation of transcription from RNA polymerase II promoter // inferred from electronic annotation///0001300 // chronological cell aging // inferred from electronic annotation///0001525 // angiogenesis // inferred from electronic annotation///0001569 // patterning of blood vessels // inferred from electronic annotation///0001570 // vasculogenesis // inferred from electronic an…	0005615 // extracellular space // inferred from electronic annotation///0005624 // membrane fraction // inferred from electronic annotation///0005634 // nucleus // inferred from electronic annotation///0005737 // cytoplasm // inferred from electronic annotation///0009897 // external side of plasma membrane // inferred from electronic annotation///0009986 // cell surface // inferred from electroni…	0005024 // transforming growth factor beta-activated receptor activity // inferred from electronic annotation///0005072 // transforming growth factor beta receptor, cytoplasmic mediator activity // inferred from electronic annotation///0005114 // type II transforming growth factor beta receptor binding // inferred from electronic annotation///0005114 // type II transforming growth factor beta rec…	chr1:282803568-282837582 (+) // 98.64 //	NA	41211	This probe set was annotated using the Matching Probes based pipeline to a Entrez Gene identifier using 3 transcripts. // false // Matching Probes // A		ENSSSCT00000006185(11),NM_214031(11),Z23142(11)	Ssc.120		282837582	chr1	98.64	282803568	+		ENSSSCG00000005625	NA	endoglin	Porcine Array	NA	GO:0000122|GO:0001300|GO:0001525|GO:0001569|GO:0001570|GO:0001666|GO:0001934|GO:0001937|GO:0001947|GO:0003084|GO:0003273|GO:0006355|GO:0007155|GO:0007179|GO:0007179|GO:0007507|GO:0010862|GO:0016477|GO:0017015|GO:0022009|GO:0022617|GO:0030513|GO:0031953|GO:0042060|GO:0045944|GO:0048745|GO:0048844|GO:0048845|GO:0048870|GO:0051001|GO:0060326|GO:0060394|GO:0070483|GO:0005615|GO:0005624|GO:0005634|GO:…	IPR001507 // Zona pellucida domain // 4.3E-18	NA	NA	NA
Ssc.9245.1.S1_at	0.30761	1.08949	8.15561	8.54091	8.6412	8.52912	8.2445	8.20567	P	P	P	P	P	P	8.17124	8.37552	8.27086	P	P	P	GALM	399536	0005975 // carbohydrate metabolic process // inferred from electronic annotation///0019318 // hexose metabolic process // inferred from electronic annotation	0005737 // cytoplasm // inferred from electronic annotation	0003824 // catalytic activity // inferred from electronic annotation///0004034 // aldose 1-epimerase activity // inferred from electronic annotation///0016853 // isomerase activity // inferred from electronic annotation///0030246 // carbohydrate binding // inferred from electronic annotation	chr1:275138898-275141364 (+) // 77.72 //	NA	41211	This probe set was annotated using the Matching Probes based pipeline to a Entrez Gene identifier using 3 transcripts. // false // Matching Probes // A		AB044390(10),ENSSSCT00000009288(11),NM_214406(10)	Ssc.9245	chr3|3	275141364	chr1	77.72	275138898	+	EC:5.1.3.3	ENSSSCG00000008486	NA	galactose mutarotase (aldose 1-epimerase)	Porcine Array	NA	GO:0005975|GO:0019318|GO:0005737|GO:0003824|GO:0004034|GO:0016853|GO:0030246	IPR008183 // Aldose 1-/Glucose-6-phosphate 1-epimerase // 1.8E-107	NA	NA	NA
Ssc.369.1.S1_at	0.131105	0.779307	8.10055	9.09658	9.66328	9.47777	9.53088	9.21337	P	P	P	P	P	P	9.71443	9.42884	9.69901	P	P	P	PHI-1	397205	0042325 // regulation of phosphorylation // inferred from electronic annotation	0005737 // cytoplasm // inferred from electronic annotation	0004864 // protein phosphatase inhibitor activity // inferred from electronic annotation	chr2:6249843-6252331 (+) // 97.6 //	NA	41211	This probe set was annotated using the Matching Probes based pipeline to a Entrez Gene identifier using 3 transcripts. // false // Matching Probes // A	GENSCAN00000015417 // ensembl // 8 // Cross Hyb Matching Probes	AY122324(11),ENSSSCT00000014248(10),NM_214115(11)	Ssc.369		6252331	chr2	97.6	6249843	+		ENSSSCG00000013035	NA	ubiquitous PKC-potentiated PP1 inhibitor	Porcine Array	NA	GO:0042325|GO:0005737|GO:0004864	IPR008025 // PKC-activated phosphatase-1 inhibitor // 4.5E-42	NA	NA	NA
Ssc.746.1.S1_a_at	0.455852	1.03549	10.4289	10.1128	10.2502	10.2819	10.345	10.2316	P	P	P	P	P	P	10.1724	10.1993	10.3088	P	P	P	ATP6V1H	397472	0006810 // transport // inferred from electronic annotation///0006811 // ion transport // inferred from electronic annotation///0006897 // endocytosis // inferred from electronic annotation///0015991 // ATP hydrolysis coupled proton transport // inferred from electronic annotation///0015992 // proton transport // inferred from electronic annotation	0000221 // vacuolar proton-transporting V-type ATPase, V1 domain // inferred from electronic annotation	0016820 // hydrolase activity, acting on acid anhydrides, catalyzing transmembrane movement of substances // inferred from electronic annotation///0046961 // proton-transporting ATPase activity, rotational mechanism // inferred from electronic annotation	chr4:80311863-80370114 (+) // 98.66 //	NA	41211	This probe set was annotated using the Matching Probes based pipeline to a Entrez Gene identifier using 3 transcripts. // false // Matching Probes // A	GENSCAN00000005871 // ensembl // 5 // Cross Hyb Matching Probes	ENSSSCT00000006862(11),ENSSSCT00000032060(11),NM_214240(11)	Ssc.746	chr4|4	80370114	chr4	98.66	80311863	+	EC:3.6.3.14	ENSSSCG00000006263	NA	ATPase, H+ transporting, lysosomal 50/57kDa, V1 subunit H	Porcine Array	NA	GO:0006810|GO:0006811|GO:0006897|GO:0015991|GO:0015992|GO:0000221|GO:0016820|GO:0046961	IPR004908 // ATPase, V1 complex, subunit H // 2.3E-103///IPR004908 // ATPase, V1 complex, subunit H // 1.0E-104///IPR011987 // ATPase, V1 complex, subunit H, C-terminal // 1.1E-47///IPR011987 // ATPase, V1 complex, subunit H, C-terminal // 1.3E-47	NA	NA	NA
Ssc.15694.1.S1_at	0.000189039	2.58085	11.4513	11.6318	11.7405	11.9735	11.8845	10.9579	P	P	P	P	P	P	10.0494	10.3627	10.3888	P	P	P	MT-III	397123	0000060 // protein import into nucleus, translocation // inferred from electronic annotation///0000060 // protein import into nucleus, translocation // inferred from sequence or structural similarity///0001666 // response to hypoxia // inferred from electronic annotation///0001666 // response to hypoxia // inferred from sequence or structural similarity///0001934 // positive regulation of protein…	0005622 // intracellular // inferred from electronic annotation///0005622 // intracellular // inferred from sequence or structural similarity///0005634 // nucleus // inferred from sequence or structural similarity///0008021 // synaptic vesicle // inferred from electronic annotation///0008021 // synaptic vesicle // inferred from sequence or structural similarity///0016234 // inclusion body // infe…	0005507 // copper ion binding // inferred from electronic annotation///0005507 // copper ion binding // inferred from sequence or structural similarity///0008144 // drug binding // inferred from electronic annotation///0008144 // drug binding // inferred from sequence or structural similarity///0008270 // zinc ion binding // inferred from electronic annotation///0008270 // zinc ion binding // inf…		NA	41211	This probe set was annotated using the Matching Probes based pipeline to a Entrez Gene identifier using 3 transcripts. // false // Matching Probes // A		ENSSSCT00000027420(10),NM_214056(9),U95969(9)	Ssc.15694		NA		NA	NA			ENSSSCG00000024305	NA	metallothionein-III	Porcine Array	NA	GO:0000060|GO:0000060|GO:0001666|GO:0001666|GO:0001934|GO:0001934|GO:0006112|GO:0006112|GO:0006707|GO:0006707|GO:0006829|GO:0006829|GO:0006875|GO:0006882|GO:0006882|GO:0006979|GO:0010507|GO:0010507|GO:0010628|GO:0010628|GO:0010940|GO:0010940|GO:0010942|GO:0010942|GO:0014002|GO:0014002|GO:0016570|GO:0016570|GO:0019430|GO:0019430|GO:0030308|GO:0030308|GO:0030517|GO:0030517|GO:0030949|GO:0030949|GO:…	IPR003019 // Metallothionein superfamily, eukaryotic // 1.5E-18	NA	NA	NA
Ssc.6533.1.S1_at	0.333507	2.0372	1.94611	4.0683	1.96655	2.54056	5.04617	3.71352	A	A	A	A	A	A	3.29481	1.88712	2.39686	A	A	A	AMH	397578	0007506 // gonadal mesoderm development // inferred from electronic annotation///0008406 // gonad development // inferred from electronic annotation///0030154 // cell differentiation // inferred from electronic annotation	0005576 // extracellular region // inferred from electronic annotation	0008083 // growth factor activity // inferred from electronic annotation	chr2:47137706-47139436 (-) // 55.42 //	NA	41211	This probe set was annotated using the Matching Probes based pipeline to a Entrez Gene identifier using 2 transcripts. // false // Matching Probes // A	GENSCAN00000012252 // ensembl // 1 // Cross Hyb Matching Probes///ENSSSCT00000006178 // ensembl // 1 // Cross Hyb Matching Probes///XM_001924850 // refseq // 1 // Cross Hyb Matching Probes	NM_214310(11),U80853(11)	Ssc.6533	chr2q14-q21|2	47139436	chr2	55.42	47137706	-			NA	anti-Mullerian hormone	Porcine Array	NA	GO:0007506|GO:0008406|GO:0030154|GO:0005576|GO:0008083		NA	NA	NA
Ssc.336.1.S1_at	0.855646	0.924931	7.68582	7.7814	7.62294	7.55071	7.00751	7.5579	P	P	P	P	P	P	7.61412	8.13238	7.05585	P	P	P	USP18	396777	0006508 // proteolysis // inferred from electronic annotation///0006511 // ubiquitin-dependent protein catabolic process // inferred from electronic annotation///0032020 // ISG15-protein conjugation // inferred from electronic annotation///0035634 // response to stilbenoid // inferred from electronic annotation		0004221 // ubiquitin thiolesterase activity // inferred from electronic annotation///0008233 // peptidase activity // inferred from electronic annotation///0019785 // ISG15-specific protease activity // inferred from electronic annotation	chr5:66010877-66016094 (-) // 65.55 //	NA	41211	This probe set was annotated using the Matching Probes based pipeline to a Entrez Gene identifier using 4 transcripts. // false // Matching Probes // A		AF134195(11),ENSSSCT00000000838(10),EU617333(9),NM_213826(11)	Ssc.336	chr5|5	66016094	chr5	65.55	66010877	-	EC:3.1.2.-	ENSSSCG00000000774	NA	ubiquitin specific peptidase 18	Porcine Array	NA	GO:0006508|GO:0006511|GO:0032020|GO:0035634|GO:0004221|GO:0008233|GO:0019785	IPR001394 // Peptidase C19, ubiquitin carboxyl-terminal hydrolase 2 // 1.3E-44	NA	NA	NA
Ssc.9991.1.S1_at	0.169958	0.699307	5.96721	5.68698	5.69425	5.06817	3.86454	4.52627	P	P	P	A	A	A	5.35229	6.22814	5.74545	P	M	M	PTHLH	396951	0001501 // skeletal system development // inferred from electronic annotation///0001958 // endochondral ossification // inferred from electronic annotation///0002076 // osteoblast development // inferred from electronic annotation///0007189 // adenylate cyclase-activating G-protein coupled receptor signaling pathway // inferred from electronic annotation///0007492 // endoderm development // infer…	0005576 // extracellular region // inferred from electronic annotation///0005622 // intracellular // inferred from electronic annotation///0005634 // nucleus // inferred from electronic annotation///0005737 // cytoplasm // inferred from electronic annotation///0005794 // Golgi apparatus // inferred from electronic annotation	0005179 // hormone activity // inferred from electronic annotation///0051428 // peptide hormone receptor binding // inferred from electronic annotation	chr5:44375744-44387869 (+) // 97.68 //	NA	41211	This probe set was annotated using the Matching Probes based pipeline to a Entrez Gene identifier using 3 transcripts. // false // Matching Probes // A	GENSCAN00000038857 // ensembl // 3 // Cross Hyb Matching Probes	AY193782(11),ENSSSCT00000000587(11),NM_213916(11)	Ssc.9991		44387869	chr5	97.68	44375744	+		ENSSSCG00000000544	NA	parathyroid hormone-like hormone	Porcine Array	NA	GO:0001501|GO:0001958|GO:0002076|GO:0007189|GO:0007492|GO:0008284|GO:0010468|GO:0016485|GO:0030819|GO:0030855|GO:0032330|GO:0032331|GO:0043129|GO:0043433|GO:0048286|GO:0060649|GO:0060659|GO:0005576|GO:0005622|GO:0005634|GO:0005737|GO:0005794|GO:0005179|GO:0051428	IPR001415 // Parathyroid hormone/parathyroid hormone-related protein // 4.0E-55	NA	NA	NA
Ssc.569.1.S1_at	0.80431	1.0047	4.4416	4.48033	3.52041	5.10628	3.6997	5.61961	A	A	A	A	A	A	4.83952	3.976	4.97005	A	A	A	FXYD3	397413	0006810 // transport // inferred from electronic annotation///0006811 // ion transport // inferred from electronic annotation///0006821 // chloride transport // inferred from electronic annotation///0050790 // regulation of catalytic activity // inferred from electronic annotation	0005789 // endoplasmic reticulum membrane // inferred from electronic annotation///0005792 // microsome // inferred from electronic annotation///0016020 // membrane // inferred from electronic annotation///0016021 // integral to membrane // inferred from electronic annotation///0034707 // chloride channel complex // inferred from electronic annotation	0005216 // ion channel activity // inferred from electronic annotation///0005254 // chloride channel activity // inferred from electronic annotation///0051117 // ATPase binding // inferred from electronic annotation		NA	41211	This probe set was annotated using the Matching Probes based pipeline to a Entrez Gene identifier using 3 transcripts. // false // Matching Probes // A	GENSCAN00000038982 // ensembl // 7 // Cross Hyb Matching Probes	AB015759(11),ENSSSCT00000032083(11),NM_214208(11)	Ssc.569		NA		NA	NA			ENSSSCG00000024666	NA	FXYD domain containing ion transport regulator 3	Porcine Array	NA	GO:0006810|GO:0006811|GO:0006821|GO:0050790|GO:0005789|GO:0005792|GO:0016020|GO:0016021|GO:0034707|GO:0005216|GO:0005254|GO:0051117	IPR000272 // Ion-transport regulator, FXYD motif // 2.0E-31	NA	NA	NA
Ssc.156.1.A1_at	0.690254	1.12191	4.94086	3.79215	5.58468	3.9438	5.35907	4.76197	A	A	A	A	A	A	4.31727	3.29868	5.60636	A	A	A	ZP4	397111	0002922 // positive regulation of humoral immune response // inferred from electronic annotation///0007338 // single fertilization // inferred from electronic annotation///0010737 // protein kinase A signaling cascade // inferred from electronic annotation///0035556 // intracellular signal transduction // inferred from electronic annotation///0042102 // positive regulation of T cell proliferation…	0005576 // extracellular region // inferred from electronic annotation///0005578 // proteinaceous extracellular matrix // inferred from electronic annotation///0005622 // intracellular // inferred from electronic annotation///0005794 // Golgi apparatus // inferred from electronic annotation///0005886 // plasma membrane // inferred from electronic annotation///0016020 // membrane // inferred from …	0004871 // signal transducer activity // inferred from electronic annotation///0004872 // receptor activity // inferred from electronic annotation///0032190 // acrosin binding // inferred from electronic annotation	chr14:54709892-54717308 (+) // 98.76 //	NA	41211	This probe set was annotated using the Matching Probes based pipeline to a Entrez Gene identifier using 3 transcripts. // false // Matching Probes // A		ENSSSCT00000011102(11),L11000(11),NM_214045(11)	Ssc.156		54717308	chr14	98.76	54709892	+		ENSSSCG00000010141	NA	zona pellucida glycoprotein 4	Porcine Array	NA	GO:0002922|GO:0007338|GO:0010737|GO:0035556|GO:0042102|GO:0045860|GO:0060478|GO:0070528|GO:2000344|GO:2000360|GO:0005576|GO:0005578|GO:0005622|GO:0005794|GO:0005886|GO:0016020|GO:0016021|GO:0030141|GO:0031012|GO:0004871|GO:0004872|GO:0032190	IPR000519 // P-type trefoil // 3.6E-17///IPR001507 // Zona pellucida domain // 2.9E-59	NA	NA	NA
Ssc.170.1.S1_at	0.0186676	2.06257	6.72241	7.98229	6.84965	7.54006	7.17181	8.05087	P	P	P	P	P	P	6.50424	6.70368	6.00461	P	P	P	ARG1///LOC100628107	100628107///397115	0000050 // urea cycle // inferred from electronic annotation///0006525 // arginine metabolic process // inferred from electronic annotation	0005737 // cytoplasm // inferred from electronic annotation	0004053 // arginase activity // inferred from electronic annotation///0016787 // hydrolase activity // inferred from electronic annotation///0016813 // hydrolase activity, acting on carbon-nitrogen (but not peptide) bonds, in linear amidines // inferred from electronic annotation///0046872 // metal ion binding // inferred from electronic annotation	chr1:33295251-33296758 (+) // 50.81 //	NA	41211	This probe set was annotated using the Matching Probes based pipeline to a Entrez Gene identifier using 6 transcripts. // true // Matching Probes // A	GENSCAN00000049325 // ensembl // 7 // Cross Hyb Matching Probes///GENSCAN00000049332 // ensembl // 7 // Cross Hyb Matching Probes	AY039112(11),ENSSSCT00000027554(11),ENSSSCT00000004636(11),AK396024(11),XM_003480246(11),NM_214048(11)	Ssc.170		33296758	chr1	50.81	33295251	+	EC:3.5.3.1	ENSSSCG00000004195///ENSSSCG00000023773	NA	arginase, liver///arginase-1-like	Porcine Array	NA	GO:0000050|GO:0006525|GO:0005737|GO:0004053|GO:0016787|GO:0016813|GO:0046872	IPR006035 // Ureohydrolase // 3.7E-44///IPR006035 // Ureohydrolase // 9.9E-84	NA	NA	NA
Ssc.137.1.S1_at	0.162888	0.377896	5.38241	1.49212	2.95535	2.21484	2.92338	4.68696	A	A	A	A	A	A	5.76147	3.35588	5.78007	A	A	A	FCN2	396881	0001867 // complement activation, lectin pathway // inferred from electronic annotation///0007165 // signal transduction // inferred from electronic annotation///0045087 // innate immune response // inferred from electronic annotation	0005576 // extracellular region // inferred from electronic annotation///0005581 // collagen // inferred from electronic annotation///0005615 // extracellular space // inferred from electronic annotation	0005102 // receptor binding // inferred from electronic annotation///0030246 // carbohydrate binding // inferred from electronic annotation		NA	41211	This probe set was annotated using the Matching Probes based pipeline to a Entrez Gene identifier using 2 transcripts. // false // Matching Probes // A	GENSCAN00000052309 // ensembl // 8 // Cross Hyb Matching Probes///AK392476 // gb_htc // 1 // Cross Hyb Matching Probes	ENSSSCT00000032543(11),NM_213868(11)	Ssc.137		NA		NA	NA			ENSSSCG00000023333	NA	ficolin (collagen/fibrinogen domain containing lectin) 2 (hucolin)	Porcine Array	NA	GO:0001867|GO:0007165|GO:0045087|GO:0005576|GO:0005581|GO:0005615|GO:0005102|GO:0030246	IPR002181 // Fibrinogen, alpha/beta/gamma chain, C-terminal globular // 2.1E-73///IPR008160 // Collagen triple helix repeat // 2.0E-13	NA	NA	NA
Ssc.590.1.S1_at	0.521806	0.904865	5.86632	4.71734	5.07383	3.96338	4.12749	3.22361	P	A	P	A	A	A	5.41475	4.61538	4.43634	A	A	A	PSP-II	396817	0007338 // single fertilization // inferred from electronic annotation	0005576 // extracellular region // inferred from electronic annotation		chr6:33145928-33166436 (-) // 60.38 //	NA	41211	This probe set was annotated using the Matching Probes based pipeline to a Entrez Gene identifier using 3 transcripts. // false // Matching Probes // A	GENSCAN00000018890 // ensembl // 7 // Cross Hyb Matching Probes///ENSSSCT00000003307 // ensembl // 8 // Cross Hyb Matching Probes	AJ853853(10),NM_213836(10),U02627(10)	Ssc.590	chr14|6	33166436	chr6	60.38	33145928	-			NA	porcine seminal protein II	Porcine Array	NA	GO:0007338|GO:0005576		NA	NA	NA
Ssc.670.1.S1_at	0.378163	0.625117	5.91332	6.27547	6.63178	7.40334	6.34892	6.78725	P	P	P	P	P	P	7.95894	6.18791	7.29194	P	P	P	LYZ	100157211	0007586 // digestion // inferred from electronic annotation///0008152 // metabolic process // inferred from electronic annotation///0016998 // cell wall macromolecule catabolic process // inferred from electronic annotation///0019835 // cytolysis // inferred from electronic annotation///0042742 // defense response to bacterium // inferred from electronic annotation	0005576 // extracellular region // inferred from electronic annotation	0003796 // lysozyme activity // inferred from electronic annotation///0003824 // catalytic activity // inferred from electronic annotation///0016787 // hydrolase activity // inferred from electronic annotation///0016798 // hydrolase activity, acting on glycosyl bonds // inferred from electronic annotation	chr5:32494727-32501046 (-) // 96.36 //	NA	41211	This probe set was annotated using the Matching Probes based pipeline to a Entrez Gene identifier using 4 transcripts. // false // Matching Probes // A		ENSSSCT00000000530(10),L14853(10),NM_214392(10),U44435(11)	Ssc.670	chr5p11|5	32501046	chr5	96.36	32494727	-	EC:3.2.1.17	ENSSSCG00000000492	NA	lysozyme	Porcine Array	NA	GO:0007586|GO:0008152|GO:0016998|GO:0019835|GO:0042742|GO:0005576|GO:0003796|GO:0003824|GO:0016787|GO:0016798	IPR001916 // Glycoside hydrolase, family 22 // 1.2E-60///IPR008258 // Lytic transglycosylase-like, catalytic // 3.4E-9	NA	NA	NA
Ssc.2262.1.S1_a_at	0.117138	1.14347	10.7547	10.6548	10.8878	10.5549	10.3364	10.3849	P	P	P	P	P	P	10.3638	10.5195	10.3567	P	P	P	WDR83OS	414435		0016020 // membrane // inferred from electronic annotation///0016021 // integral to membrane // inferred from electronic annotation		chr2:55915437-55929074 (-) // 100.0 //	NA	41211	This probe set was annotated using the Matching Probes based pipeline to a Entrez Gene identifier using 3 transcripts. // false // Matching Probes // A	GENSCAN00000034362 // ensembl // 6 // Cross Hyb Matching Probes	AY553921(11),ENSSSCT00000014995(11),NM_001001645(11)	Ssc.2262		55929074	chr2	100	55915437	-		ENSSSCG00000013721	NA	WD repeat domain 83 opposite strand	Porcine Array	NA	GO:0016020|GO:0016021	IPR005351 // Uncharacterised protein family UPF0139 // 9.3E-58	NA	NA	NA
Ssc.724.1.S1_at	0.305586	2.29317	5.39464	6.20923	5.17494	6.04752	2.20545	5.77604	A	A	A	A	A	A	4.30006	2.36165	5.15859	A	A	A	LOC396905	396905	0010466 // negative regulation of peptidase activity // inferred from electronic annotation	0005576 // extracellular region // inferred from electronic annotation	0004867 // serine-type endopeptidase inhibitor activity // inferred from electronic annotation///0030414 // peptidase inhibitor activity // inferred from electronic annotation		NA	41211	This probe set was annotated using the Matching Probes based pipeline to a Entrez Gene identifier using 3 transcripts. // false // Matching Probes // A		ENSSSCT00000026614(11),NM_213877(11),U09985(11)	Ssc.724		NA		NA	NA			ENSSSCG00000029257	NA	acrosin inhibitor	Porcine Array	NA	GO:0010466|GO:0005576|GO:0004867|GO:0030414	IPR002350 // Proteinase inhibitor I1, Kazal // 6.1E-18///IPR011497 // Kazal-type serine protease inhibitor domain // 3.3E-17	NA	NA	NA
Ssc.15155.1.S1_a_at	0.498249	1.04152	14.6381	14.4767	14.6096	14.5435	14.4208	14.4503	P	P	P	P	P	P	14.3784	14.6011	14.4106	P	P	P	HBP15/L22	397047	0006412 // translation // inferred from electronic annotation	0005622 // intracellular // inferred from electronic annotation///0005840 // ribosome // inferred from electronic annotation///0030529 // ribonucleoprotein complex // inferred from electronic annotation	0003723 // RNA binding // inferred from electronic annotation///0003735 // structural constituent of ribosome // inferred from electronic annotation///0008201 // heparin binding // inferred from electronic annotation	chr6:45393461-45400876 (-) // 80.34 //	NA	41211	This probe set was annotated using the Matching Probes based pipeline to a Entrez Gene identifier using 3 transcripts. // false // Matching Probes // A	GENSCAN00000028229 // ensembl // 3 // Cross Hyb Matching Probes///GENSCAN00000034155 // ensembl // 3 // Cross Hyb Matching Probes///GENSCAN00000041354 // ensembl // 3 // Cross Hyb Matching Probes///ENSSSCT00000014265 // ensembl // 3 // Cross Hyb Matching Probes///XR_131130 // refseq // 5 // Cross Hyb Matching Probes	D17654(11),ENSSSCT00000003737(11),NM_213987(11)	Ssc.15155	chr16|6	45400876	chr6	80.34	45393461	-		ENSSSCG00000003367	NA	heparin binding protein	Porcine Array	NA	GO:0006412|GO:0005622|GO:0005840|GO:0030529|GO:0003723|GO:0003735|GO:0008201	IPR002671 // Ribosomal protein L22e // 9.2E-59	NA	NA	NA
Ssc.2258.1.S1_at	0.567441	1.12666	11.4171	12.2725	12.4823	11.6608	12.0495	11.9203	P	P	P	P	P	P	11.4503	11.8815	12.1083	P	P	P	GATA-6	397600	0000122 // negative regulation of transcription from RNA polymerase II promoter // inferred from electronic annotation///0001701 // in utero embryonic development // inferred from electronic annotation///0001889 // liver development // inferred from electronic annotation///0003148 // outflow tract septum morphogenesis // inferred from electronic annotation///0003309 // type B pancreatic cell diff…	0005634 // nucleus // inferred from electronic annotation///0005667 // transcription factor complex // inferred from electronic annotation	0000981 // sequence-specific DNA binding RNA polymerase II transcription factor activity // inferred from electronic annotation///0001103 // RNA polymerase II repressing transcription factor binding // inferred from electronic annotation///0003677 // DNA binding // inferred from electronic annotation///0003682 // chromatin binding // inferred from electronic annotation///0003700 // sequence-speci…	chr6:73001486-73033428 (+) // 97.97 //	NA	41211	This probe set was annotated using the Matching Probes based pipeline to a Entrez Gene identifier using 3 transcripts. // false // Matching Probes // A		AF295687(11),ENSSSCT00000004101(11),NM_214328(11)	Ssc.2258		73033428	chr6	97.97	73001486	+		ENSSSCG00000003702	NA	transcription factor GATA-6	Porcine Array	NA	GO:0000122|GO:0001701|GO:0001889|GO:0003148|GO:0003309|GO:0003310|GO:0006351|GO:0006355|GO:0006357|GO:0006366|GO:0006644|GO:0006915|GO:0007492|GO:0007493|GO:0008584|GO:0010468|GO:0030855|GO:0031016|GO:0032911|GO:0032912|GO:0035239|GO:0042493|GO:0043066|GO:0043627|GO:0045766|GO:0045892|GO:0045893|GO:0045944|GO:0048645|GO:0051145|GO:0051891|GO:0055007|GO:0060045|GO:0060430|GO:0060486|GO:0060510|GO:…	IPR000679 // Zinc finger, GATA-type // 1.2E-18///IPR000679 // Zinc finger, GATA-type // 5.0E-20///IPR008013 // GATA-type transcription activator, N-terminal // 1.1E-64	NA	NA	NA
Ssc.2895.1.S1_at	0.81542	1.06087	5.55187	7.02014	4.78727	7.01196	6.67846	5.37381	A	A	A	A	A	A	6.12126	6.65033	5.77836	A	A	A	AURKB	396955	0000122 // negative regulation of transcription from RNA polymerase II promoter // inferred from electronic annotation///0002903 // negative regulation of B cell apoptotic process // inferred from electronic annotation///0006468 // protein phosphorylation // inferred from electronic annotation///0007049 // cell cycle // inferred from electronic annotation///0007067 // mitosis // inferred from ele…	0000775 // chromosome, centromeric region // inferred from electronic annotation///0000779 // condensed chromosome, centromeric region // inferred from electronic annotation///0000780 // condensed nuclear chromosome, centromeric region // inferred from electronic annotation///0005634 // nucleus // inferred from electronic annotation///0005694 // chromosome // inferred from electronic annotation//…	0000166 // nucleotide binding // inferred from electronic annotation///0004672 // protein kinase activity // inferred from electronic annotation///0004674 // protein serine/threonine kinase activity // inferred from electronic annotation///0005524 // ATP binding // inferred from electronic annotation///0016301 // kinase activity // inferred from electronic annotation///0016740 // transferase acti…		NA	41211	This probe set was annotated using the Matching Probes based pipeline to a Entrez Gene identifier using 4 transcripts. // false // Matching Probes // A	GENSCAN00000007762 // ensembl // 8 // Cross Hyb Matching Probes///AK234237 // gb_htc // 3 // Cross Hyb Matching Probes///AK238700 // gb_htc // 3 // Cross Hyb Matching Probes	AK234554(11),AY336974(11),ENSSSCT00000025604(11),NM_213919(11)	Ssc.2895		NA		NA	NA		EC:2.7.11.1	ENSSSCG00000028924	NA	aurora kinase B	Porcine Array	NA	GO:0000122|GO:0002903|GO:0006468|GO:0007049|GO:0007067|GO:0016310|GO:0034501|GO:0034501|GO:0034644|GO:0051256|GO:0051256|GO:0051301|GO:0071777|GO:0071777|GO:0000775|GO:0000779|GO:0000780|GO:0005634|GO:0005694|GO:0005737|GO:0005819|GO:0005856|GO:0032133|GO:0000166|GO:0004672|GO:0004674|GO:0005524|GO:0016301|GO:0016740|GO:0016772|GO:0046872	IPR000719 // Protein kinase, catalytic domain // 2.3E-73///IPR001245 // Serine-threonine/tyrosine-protein kinase catalytic domain // 6.9E-46	NA	NA	NA
Ssc.864.1.S1_at	0.0577344	1.51003	10.2297	10.697	10.7438	11.0117	10.8944	11.7754	P	P	P	P	P	P	10.4558	10.4649	10.1947	P	P	P	CFH	397525				chr10:20931187-21000738 (+) // 67.8 //	NA	41211	This probe set was annotated using the Matching Probes based pipeline to a Entrez Gene identifier using 2 transcripts. // false // Matching Probes // A	AK346366 // gb_htc // 7 // Cross Hyb Matching Probes	AK346019(11),NM_214281(11)	Ssc.864		21000738	chr10	67.8	20931187	+	EC:4.2.1.2		NA	complement factor H	Porcine Array	NA			NA	NA	NA
Ssc.1712.1.S1_at	0.683891	1.07354	6.27117	6.30844	6.35639	6.89401	6.16185	6.01874	A	A	M	P	A	A	6.34384	6.49205	5.87645	P	A	P	JUP	397592	0007155 // cell adhesion // inferred from electronic annotation///0016337 // cell-cell adhesion // inferred from electronic annotation///0016477 // cell migration // inferred from electronic annotation///0042307 // positive regulation of protein import into nucleus // inferred from electronic annotation///0050982 // detection of mechanical stimulus // inferred from electronic annotation///0051091…	0005634 // nucleus // inferred from electronic annotation///0005737 // cytoplasm // inferred from electronic annotation///0005856 // cytoskeleton // inferred from electronic annotation///0005886 // plasma membrane // inferred from electronic annotation///0005911 // cell-cell junction // inferred from electronic annotation///0005912 // adherens junction // inferred from electronic annotation///000…	0003713 // transcription coactivator activity // inferred from electronic annotation///0019903 // protein phosphatase binding // inferred from electronic annotation///0045294 // alpha-catenin binding // inferred from electronic annotation///0045296 // cadherin binding // inferred from electronic annotation	chr12:18670276-18699144 (-) // 99.08 //	NA	41211	This probe set was annotated using the Matching Probes based pipeline to a Entrez Gene identifier using 3 transcripts. // false // Matching Probes // A		AB046172(11),ENSSSCT00000018974(11),NM_214323(11)	Ssc.1712		18699144	chr12	99.08	18670276	-		ENSSSCG00000017428	NA	junction plakoglobin	Porcine Array	NA	GO:0007155|GO:0016337|GO:0016477|GO:0042307|GO:0050982|GO:0051091|GO:0071681|GO:0005634|GO:0005737|GO:0005856|GO:0005886|GO:0005911|GO:0005912|GO:0005913|GO:0016020|GO:0016342|GO:0030054|GO:0030057|GO:0032993|GO:0071665|GO:0003713|GO:0019903|GO:0045294|GO:0045296	IPR000225 // Armadillo // 7.0E-11///IPR000225 // Armadillo // 1.5E-13///IPR000225 // Armadillo // 1.5E-8///IPR000225 // Armadillo // 1.4E-7///IPR000225 // Armadillo // 3.5E-11	NA	NA	NA
Ssc.17243.1.S1_at	0.00262809	0.703369	12.1934	12.2747	12.5746	12.6417	12.8502	12.4641	P	P	P	P	P	P	13.0354	13.0612	12.9755	P	P	P	DNAJA4	397613	0006457 // protein folding // inferred from electronic annotation///0009408 // response to heat // inferred from electronic annotation		0005524 // ATP binding // inferred from electronic annotation///0031072 // heat shock protein binding // inferred from electronic annotation///0046872 // metal ion binding // inferred from electronic annotation///0051082 // unfolded protein binding // inferred from electronic annotation	chr7:53684852-53699672 (-) // 97.28 //	NA	41211	This probe set was annotated using the Matching Probes based pipeline to a Entrez Gene identifier using 3 transcripts. // false // Matching Probes // A		AY267904(11),ENSSSCT00000001965(10),NM_214339(11)	Ssc.17243	chr7|7	53699672	chr7	97.28	53684852	-		ENSSSCG00000001759	NA	DnaJ (Hsp40) homolog, subfamily A, member 4	Porcine Array	NA	GO:0006457|GO:0009408|GO:0005524|GO:0031072|GO:0046872|GO:0051082	IPR001305 // Heat shock protein DnaJ, cysteine-rich domain // 2.0E-21///IPR001623 // Heat shock protein DnaJ, N-terminal // 1.4E-32///IPR002939 // Chaperone DnaJ, C-terminal // 3.6E-28	NA	NA	NA
Ssc.15895.1.S1_s_at	0.378233	1.69721	4.42693	5.48329	4.14113	2.5335	5.54358	5.54551	A	A	A	A	A	A	5.41104	1.78062	2.98829	A	A	A	CYP4A21///CYP4A24///LOC100627844///LOC100737897	100627844///100737897///403326///403327	0055114 // oxidation-reduction process // inferred from electronic annotation	0005783 // endoplasmic reticulum // inferred from electronic annotation///0005789 // endoplasmic reticulum membrane // inferred from electronic annotation///0016020 // membrane // inferred from electronic annotation///0016021 // integral to membrane // inferred from electronic annotation	0004497 // monooxygenase activity // inferred from electronic annotation///0005506 // iron ion binding // inferred from electronic annotation///0009055 // electron carrier activity // inferred from electronic annotation///0016491 // oxidoreductase activity // inferred from electronic annotation///0016705 // oxidoreductase activity, acting on paired donors, with incorporation or reduction of molec…	chr6:117715712-117757409 (+) // 85.15 //	NA	41211	This probe set was annotated using the Matching Probes based pipeline to a Entrez Gene identifier using 8 transcripts. // true // Matching Probes // A	AK393365 // gb_htc // 8 // Cross Hyb Matching Probes	AF384031(11),ENSSSCT00000024887(10),ENSSSCT00000004305(10),NM_214424(11),NM_214425(11)	Ssc.15895		117757409	chr6	85.15	117715712	+	EC:1.14.13.97///EC:1.14.15.3	ENSSSCG00000003891///ENSSSCG00000024778	NA	cytochrome P450, family 4, subfamily A, polypeptide 21///cytochrome P450 4A24///cytochrome P450 4A24-like///cytochrome P450 4A24-like	Porcine Array	NA	GO:0055114|GO:0005783|GO:0005789|GO:0016020|GO:0016021|GO:0004497|GO:0005506|GO:0009055|GO:0016491|GO:0016705|GO:0018685|GO:0020037|GO:0033780|GO:0046872|GO:0052869	IPR001128 // Cytochrome P450 // 1.6E-131///IPR001128 // Cytochrome P450 // 1.6E-116	NA	NA	NA
Ssc.196.1.S1_at	0.199749	0.699423	9.31507	8.9919	9.0096	9.2198	9.59684	9.00618	P	P	P	P	P	P	10.1604	9.25137	9.60971	P	P	P	PLAT	397121	0001666 // response to hypoxia // inferred from electronic annotation///0006508 // proteolysis // inferred from electronic annotation///0014909 // smooth muscle cell migration // inferred from electronic annotation///0031639 // plasminogen activation // inferred from electronic annotation///0045861 // negative regulation of proteolysis // inferred from electronic annotation///0048008 // platelet-…	0005576 // extracellular region // inferred from electronic annotation///0005615 // extracellular space // inferred from electronic annotation///0005737 // cytoplasm // inferred from electronic annotation///0009986 // cell surface // inferred from electronic annotation///0030141 // secretory granule // inferred from electronic annotation///0045177 // apical part of cell // inferred from electroni…	0003824 // catalytic activity // inferred from electronic annotation///0004252 // serine-type endopeptidase activity // inferred from electronic annotation///0008233 // peptidase activity // inferred from electronic annotation///0008236 // serine-type peptidase activity // inferred from electronic annotation///0016787 // hydrolase activity // inferred from electronic annotation	chr17:11916829-11945164 (+) // 99.0 //	NA	41211	This probe set was annotated using the Matching Probes based pipeline to a Entrez Gene identifier using 3 transcripts. // false // Matching Probes // A		AF364605(11),ENSSSCT00000007701(11),NM_214054(11)	Ssc.196	chr17|17	11945164	chr17	99	11916829	+	EC:3.4.21.68	ENSSSCG00000007032	NA	plasminogen activator, tissue	Porcine Array	NA	GO:0001666|GO:0006508|GO:0014909|GO:0031639|GO:0045861|GO:0048008|GO:0005576|GO:0005615|GO:0005737|GO:0009986|GO:0030141|GO:0045177|GO:0003824|GO:0004252|GO:0008233|GO:0008236|GO:0016787	IPR000001 // Kringle // 8.9E-26///IPR000001 // Kringle // 6.5E-28///IPR000083 // Fibronectin, type I // 1.6E-12///IPR001254 // Peptidase S1/S6, chymotrypsin/Hap // 9.3E-74///IPR006209 // EGF-like domain // 5.3E-11	NA	NA	NA
Ssc.16562.1.S1_at	0.18364	1.72468	5.19774	5.51946	5.51804	5.39041	5.33966	7.14742	A	A	M	P	A	P	4.87009	5.63273	4.54617	A	P	A	ICA	396845	0006826 // iron ion transport // inferred from electronic annotation///0006879 // cellular iron ion homeostasis // inferred from electronic annotation///0043086 // negative regulation of catalytic activity // inferred from electronic annotation	0005576 // extracellular region // inferred from electronic annotation	0004857 // enzyme inhibitor activity // inferred from electronic annotation///0008199 // ferric iron binding // inferred from electronic annotation		NA	41211	This probe set was annotated using the Matching Probes based pipeline to a Entrez Gene identifier using 3 transcripts. // false // Matching Probes // A	GENSCAN00000014828 // ensembl // 7 // Cross Hyb Matching Probes	ENSSSCT00000027958(10),NM_213847(11),U36916(11)	Ssc.16562		NA		NA	NA			ENSSSCG00000028203	NA	porcine inhibitor of carbonic anhydrase	Porcine Array	NA	GO:0006826|GO:0006879|GO:0043086|GO:0005576|GO:0004857|GO:0008199	IPR001156 // Peptidase S60, transferrin lactoferrin // 4.4E-163///IPR001156 // Peptidase S60, transferrin lactoferrin // 3.8E-87	NA	NA	NA
Ssc.6289.1.S1_at	0.0246148	1.27993	13.3933	13.1568	13.1734	12.9114	12.7353	13.072	P	P	P	P	P	P	12.5862	12.8379	12.7621	P	P	P	RAMP1	397401	0001525 // angiogenesis // inferred from electronic annotation///0006810 // transport // inferred from electronic annotation///0006816 // calcium ion transport // inferred from electronic annotation///0006886 // intracellular protein transport // inferred from electronic annotation///0008277 // regulation of G-protein coupled receptor protein signaling pathway // inferred from electronic annotati…	0005886 // plasma membrane // inferred from electronic annotation///0009986 // cell surface // inferred from electronic annotation///0016020 // membrane // inferred from electronic annotation///0016021 // integral to membrane // inferred from electronic annotation///0043235 // receptor complex // inferred from electronic annotation///0044424 // intracellular part // inferred from electronic annot…	0004872 // receptor activity // inferred from electronic annotation///0004948 // calcitonin receptor activity // inferred from electronic annotation///0008565 // protein transporter activity // inferred from electronic annotation///0031716 // calcitonin receptor binding // inferred from electronic annotation	chr15:129966459-129997157 (-) // 82.56 //	NA	41211	This probe set was annotated using the Matching Probes based pipeline to a Entrez Gene identifier using 3 transcripts. // false // Matching Probes // A	GENSCAN00000024638 // ensembl // 6 // Cross Hyb Matching Probes	AB090163(11),ENSSSCT00000017784(11),NM_214199(11)	Ssc.6289		129997157	chr15	82.56	129966459	-		ENSSSCG00000016331	NA	receptor (G protein-coupled) activity modifying protein 1	Porcine Array	NA	GO:0001525|GO:0006810|GO:0006816|GO:0006886|GO:0008277|GO:0015031|GO:0030819|GO:0031623|GO:0060050|GO:0072659|GO:0005886|GO:0009986|GO:0016020|GO:0016021|GO:0043235|GO:0044424|GO:0004872|GO:0004948|GO:0008565|GO:0031716	IPR006985 // Receptor activity modifying protein // 1.1E-54	NA	NA	NA
Ssc.751.1.S1_at	0.242343	2.72258	6.83953	5.35883	6.04506	4.19404	6.36172	4.96399	P	A	A	A	A	A	5.33728	4.43547	1.49864	A	A	A	PCPA1	397476	0006508 // proteolysis // inferred from electronic annotation	0005576 // extracellular region // inferred from electronic annotation	0004180 // carboxypeptidase activity // inferred from electronic annotation///0004181 // metallocarboxypeptidase activity // inferred from electronic annotation///0008233 // peptidase activity // inferred from electronic annotation///0008237 // metallopeptidase activity // inferred from electronic annotation///0008270 // zinc ion binding // inferred from electronic annotation///0016787 // hydrola…	chr18:16656779-16663187 (-) // 99.47 //	NA	41211	This probe set was annotated using the Matching Probes based pipeline to a Entrez Gene identifier using 3 transcripts. // false // Matching Probes // A		AF076222(11),ENSSSCT00000018027(11),NM_214244(11)	Ssc.751		16663187	chr18	99.47	16656779	-	EC:3.4.17.1	ENSSSCG00000016557	NA	carboxypeptidase A1 precursor	Porcine Array	NA	GO:0006508|GO:0005576|GO:0004180|GO:0004181|GO:0008233|GO:0008237|GO:0008270|GO:0016787|GO:0046872	IPR000834 // Peptidase M14, carboxypeptidase A // 1.4E-84///IPR003146 // Proteinase inhibitor, carboxypeptidase propeptide // 1.3E-27	NA	NA	NA
Ssc.27593.1.S1_at	0.10203	0.548078	6.47445	7.07374	7.41843	7.62139	7.74083	7.07651	P	P	P	P	P	P	8.60195	7.46671	8.19254	P	P	P	TGFB3	397400	0001666 // response to hypoxia // inferred from electronic annotation///0001701 // in utero embryonic development // inferred from electronic annotation///0006917 // induction of apoptosis // inferred from electronic annotation///0007179 // transforming growth factor beta receptor signaling pathway // inferred from electronic annotation///0007435 // salivary gland morphogenesis // inferred from e…	0005576 // extracellular region // inferred from electronic annotation///0005615 // extracellular space // inferred from electronic annotation///0031012 // extracellular matrix // inferred from electronic annotation	0005114 // type II transforming growth factor beta receptor binding // inferred from electronic annotation///0005160 // transforming growth factor beta receptor binding // inferred from electronic annotation///0008083 // growth factor activity // inferred from electronic annotation///0034713 // type I transforming growth factor beta receptor binding // inferred from electronic annotation///004280…	chr7:107143962-107164189 (-) // 99.23 //	NA	41211	This probe set was annotated using the Matching Probes based pipeline to a Entrez Gene identifier using 2 transcripts. // false // Matching Probes // A		ENSSSCT00000002652(11),NM_214198(11)	Ssc.27593	chr7|7	107164189	chr7	99.23	107143962	-		ENSSSCG00000002385	NA	transforming growth factor, beta 3	Porcine Array	NA	GO:0001666|GO:0001701|GO:0006917|GO:0007179|GO:0007435|GO:0008156|GO:0009790|GO:0009887|GO:0010718|GO:0010862|GO:0010936|GO:0016049|GO:0022601|GO:0030501|GO:0030879|GO:0032570|GO:0032967|GO:0040007|GO:0043524|GO:0043932|GO:0045216|GO:0045740|GO:0045893|GO:0048286|GO:0050714|GO:0051491|GO:0051781|GO:0060021|GO:0060325|GO:0060391|GO:0070483|GO:0071363|GO:0005576|GO:0005615|GO:0031012|GO:0005114|GO:…	IPR001111 // Transforming growth factor-beta, N-terminal // 9.1E-43///IPR001839 // Transforming growth factor-beta, C-terminal // 8.1E-33	NA	NA	NA
Ssc.13482.1.S1_at	0.103251	0.85082	8.90862	9.22776	8.87155	8.85701	8.94616	9.04101	P	P	P	P	P	P	9.23907	9.34941	9.03713	P	P	P	B3GALNT1	397634	0006486 // protein glycosylation // inferred from electronic annotation///0009312 // oligosaccharide biosynthetic process // inferred from electronic annotation	0000139 // Golgi membrane // inferred from electronic annotation///0005794 // Golgi apparatus // inferred from electronic annotation///0016020 // membrane // inferred from electronic annotation///0016021 // integral to membrane // inferred from electronic annotation	0008378 // galactosyltransferase activity // inferred from electronic annotation///0008499 // UDP-galactose:beta-N-acetylglucosamine beta-1,3-galactosyltransferase activity // inferred from electronic annotation///0016740 // transferase activity // inferred from electronic annotation///0016757 // transferase activity, transferring glycosyl groups // inferred from electronic annotation///0047273 /…	chr9:34828914-34830791 (-) // 71.93 //	NA	41211	This probe set was annotated using the Matching Probes based pipeline to a Entrez Gene identifier using 3 transcripts. // false // Matching Probes // A		AY253340(11),ENSSSCT00000026210(11),NM_214351(11)	Ssc.13482	chr13q23-q41|13	34830791	chr9	71.93	34828914	-	EC:2.4.1.79	ENSSSCG00000021774	NA	beta-1,3-N-acetylgalactosaminyltransferase 1 (globoside blood group)	Porcine Array	NA	GO:0006486|GO:0009312|GO:0000139|GO:0005794|GO:0016020|GO:0016021|GO:0008378|GO:0008499|GO:0016740|GO:0016757|GO:0047273	IPR002659 // Glycosyl transferase, family 31 // 8.1E-68///IPR003378 // Fringe-like // 5.7E-9	NA	NA	NA
Ssc.14472.1.S1_at	0.56413	0.956633	4.84486	4.8974	1.1664	1.04045	5.27959	5.77417	A	M	A	A	M	P	3.75524	3.97832	5.71388	A	A	M	RH	397670		0016020 // membrane // inferred from electronic annotation///0016021 // integral to membrane // inferred from electronic annotation			NA	41211	This probe set was annotated using the Matching Probes based pipeline to a Entrez Gene identifier using 3 transcripts. // false // Matching Probes // A	GENSCAN00000015351 // ensembl // 3 // Cross Hyb Matching Probes	AB067771(11),ENSSSCT00000029821(9),NM_214378(11)	Ssc.14472	chr6q22-q23|6	NA		NA	NA			ENSSSCG00000026791	NA	Rh protein	Porcine Array	NA	GO:0016020|GO:0016021	IPR024041 // Ammonium transporter AmtB-like // 4.7E-57	NA	NA	NA
Ssc.18754.1.S1_at	0.0389055	4.66839	3.46771	4.50418	4.66419	5.79249	4.70805	3.84669	A	A	A	A	A	A	2.11044	1.25298	3.30831	A	A	A	DEFB110	404702	0006952 // defense response // inferred from electronic annotation///0042742 // defense response to bacterium // inferred from electronic annotation	0005576 // extracellular region // inferred from electronic annotation		chr7:51216628-51221257 (-) // 97.16 //	NA	41211	This probe set was annotated using the Matching Probes based pipeline to a Entrez Gene identifier using 3 transcripts. // false // Matching Probes // A		AY460576(11),ENSSSCT00000001949(9),NM_214443(11)	Ssc.18754		51221257	chr7	97.16	51216628	-		ENSSSCG00000001743	NA	defensin, beta 110 locus	Porcine Array	NA	GO:0006952|GO:0042742|GO:0005576		NA	NA	NA
Ssc.548.1.S1_a_at	0.14387	4.65373	1.63253	3.48552	5.98982	4.32195	5.25155	1.59483	A	A	A	A	A	A	3.38707	1.44014	0.81183	A	A	A	MMP7	397411	0002779 // antibacterial peptide secretion // inferred from electronic annotation///0006508 // proteolysis // inferred from electronic annotation///0008152 // metabolic process // inferred from electronic annotation///0042127 // regulation of cell proliferation // inferred from electronic annotation///0042493 // response to drug // inferred from electronic annotation///0042742 // defense response…	0031012 // extracellular matrix // inferred from electronic annotation	0004222 // metalloendopeptidase activity // inferred from electronic annotation///0008233 // peptidase activity // inferred from electronic annotation///0008237 // metallopeptidase activity // inferred from electronic annotation///0008270 // zinc ion binding // inferred from electronic annotation///0016787 // hydrolase activity // inferred from electronic annotation///0046872 // metal ion binding…	chr9:32846241-32856669 (-) // 97.73 //	NA	41211	This probe set was annotated using the Matching Probes based pipeline to a Entrez Gene identifier using 4 transcripts. // false // Matching Probes // A	GENSCAN00000021205 // ensembl // 6 // Cross Hyb Matching Probes	AB031323(11),AB031324(11),ENSSSCT00000016344(10),NM_214207(11)	Ssc.548		32856669	chr9	97.73	32846241	-	EC:3.4.24.23	ENSSSCG00000014982	NA	matrix metallopeptidase 7 (matrilysin, uterine)	Porcine Array	NA	GO:0002779|GO:0006508|GO:0008152|GO:0042127|GO:0042493|GO:0042742|GO:0050829|GO:0050830|GO:0031012|GO:0004222|GO:0008233|GO:0008237|GO:0008270|GO:0016787|GO:0046872	IPR001818 // Peptidase M10, metallopeptidase // 7.8E-57///IPR002477 // Peptidoglycan binding-like // 9.9E-14	NA	NA	NA
Ssc.514.1.S1_at	0.842605	1.07094	4.68126	1.99234	1.91863	5.41358	5.11703	5.50819	A	A	A	A	A	A	2.34851	5.85618	3.31213	A	A	A	CLPS	397407	0007586 // digestion // inferred from electronic annotation///0016042 // lipid catabolic process // inferred from electronic annotation///0043085 // positive regulation of catalytic activity // inferred from electronic annotation	0005576 // extracellular region // inferred from electronic annotation	0008047 // enzyme activator activity // inferred from electronic annotation	chr7:36239764-36241997 (-) // 100.0 //	NA	41211	This probe set was annotated using the Matching Probes based pipeline to a Entrez Gene identifier using 3 transcripts. // false // Matching Probes // A	GENSCAN00000013452 // ensembl // 8 // Cross Hyb Matching Probes	AF148567(11),ENSSSCT00000001730(11),NM_214203(11)	Ssc.514	chr7|7	36241997	chr7	100	36239764	-		ENSSSCG00000001552	NA	colipase, pancreatic	Porcine Array	NA	GO:0007586|GO:0016042|GO:0043085|GO:0005576|GO:0008047	IPR017913 // Colipase, N-terminal // 7.2E-30///IPR017914 // Colipase, C-terminal // 1.4E-35	NA	NA	NA
Ssc.440.1.S1_at	0.555343	1.16745	3.61897	3.09176	2.84911	3.65522	2.86717	2.82214	A	A	A	A	A	A	2.20588	2.85039	3.55132	A	A	A	GHRL	396728	0000187 // activation of MAPK activity // inferred from electronic annotation///0000187 // activation of MAPK activity // inferred from sequence or structural similarity///0001937 // negative regulation of endothelial cell proliferation // inferred from electronic annotation///0001937 // negative regulation of endothelial cell proliferation // inferred from sequence or structural similarity///000…	0005576 // extracellular region // inferred from electronic annotation///0005576 // extracellular region // inferred from sequence or structural similarity///0005615 // extracellular space // inferred from electronic annotation///0005615 // extracellular space // inferred from direct assay///0005615 // extracellular space // inferred from sequence or structural similarity///0005737 // cytoplasm /…	0005179 // hormone activity // inferred from electronic annotation///0005179 // hormone activity // inferred from sequence or structural similarity///0016608 // growth hormone-releasing hormone activity // inferred from electronic annotation///0016608 // growth hormone-releasing hormone activity // inferred from sequence or structural similarity///0030296 // protein tyrosine kinase activator acti…	chr13:55605987-55610507 (+) // 97.45 //	NA	41211	This probe set was annotated using the Matching Probes based pipeline to a Entrez Gene identifier using 7 transcripts. // false // Matching Probes // A	GENSCAN00000026803 // ensembl // 7 // Cross Hyb Matching Probes	AB035703(11),AB035704(11),AF308930(11),AY028942(9),DQ355969(10),ENSSSCT00000012660(10),NM_213807(11)	Ssc.440	chr13q31|13	55610507	chr13	97.45	55605987	+		ENSSSCG00000011568	NA	ghrelin/obestatin prepropeptide	Porcine Array	NA	GO:0000187|GO:0000187|GO:0001937|GO:0001937|GO:0007204|GO:0008154|GO:0008154|GO:0008343|GO:0009725|GO:0009725|GO:0016358|GO:0016358|GO:0032024|GO:0032095|GO:0032097|GO:0032100|GO:0032691|GO:0032691|GO:0040013|GO:0042127|GO:0042127|GO:0042322|GO:0042536|GO:0042536|GO:0043066|GO:0043066|GO:0043627|GO:0043627|GO:0045409|GO:0045409|GO:0046010|GO:0046676|GO:0046676|GO:0046697|GO:0046697|GO:0050728|GO:…	IPR006737 // Motilin/ghrelin-associated peptide // 8.9E-32///IPR006738 // Motilin/ghrelin // 5.3E-16	NA	NA	NA
Ssc.53.1.S1_at	0.0387704	0.772853	10.9938	11.0981	11.1278	11.1998	11.1894	11.1073	P	P	P	P	P	P	11.6608	11.4075	11.3939	P	P	P	OSTF1	397066		0005737 // cytoplasm // inferred from electronic annotation	0017124 // SH3 domain binding // inferred from electronic annotation	chr1:238617599-238672414 (+) // 97.98 //	NA	41211	This probe set was annotated using the Matching Probes based pipeline to a Entrez Gene identifier using 3 transcripts. // false // Matching Probes // A	GENSCAN00000031874 // ensembl // 3 // Cross Hyb Matching Probes///AK237796 // gb_htc // 7 // Cross Hyb Matching Probes	AF523268(11),ENSSSCT00000005808(11),NM_214005(11)	Ssc.53		238672414	chr1	97.98	238617599	+		ENSSSCG00000005273	NA	osteoclast stimulating factor 1	Porcine Array	NA	GO:0005737|GO:0017124	IPR001452 // Src homology-3 domain // 8.0E-20///IPR002110 // Ankyrin repeat // 1.4E-11///IPR011511 // Variant SH3 // 3.1E-18	NA	NA	NA
Ssc.14535.1.S1_at	0.456721	0.934795	9.81382	9.79065	10.1761	10.3541	9.45014	10.3401	P	P	P	P	P	P	10.0688	10.262	10.0218	P	P	P	PCCB	100158147		0005739 // mitochondrion // inferred from electronic annotation///0005759 // mitochondrial matrix // inferred from electronic annotation	0000166 // nucleotide binding // inferred from electronic annotation///0004658 // propionyl-CoA carboxylase activity // inferred from electronic annotation///0005524 // ATP binding // inferred from electronic annotation///0016874 // ligase activity // inferred from electronic annotation	chr13:63333433-63525993 (+) // 61.53 //	NA	41211	This probe set was annotated using the Matching Probes based pipeline to a Entrez Gene identifier using 3 transcripts. // false // Matching Probes // A	GENSCAN00000016426 // ensembl // 8 // Cross Hyb Matching Probes	AB000886(11),ENSSSCT00000012757(11),NM_213901(11)	Ssc.14535	chr13|13	63525993	chr13	61.53	63333433	+	EC:6.4.1.3	ENSSSCG00000011653	NA	propionyl CoA carboxylase, beta polypeptide	Porcine Array	NA	GO:0005739|GO:0005759|GO:0000166|GO:0004658|GO:0005524|GO:0016874	IPR000022 // Carboxyl transferase // 2.1E-203	NA	NA	NA
Ssc.15749.1.S1_at	0.127851	1.23335	11.9897	12.0011	11.9274	12.0291	12.588	12.1949	P	P	P	P	P	P	11.7499	11.661	12.0696	P	P	P	CCND2	397162	0000079 // regulation of cyclin-dependent protein kinase activity // inferred from electronic annotation///0001934 // positive regulation of protein phosphorylation // inferred from electronic annotation///0007049 // cell cycle // inferred from electronic annotation///0045737 // positive regulation of cyclin-dependent protein kinase activity // inferred from electronic annotation///0051301 // cel…	0000307 // cyclin-dependent protein kinase holoenzyme complex // inferred from electronic annotation///0000785 // chromatin // inferred from electronic annotation///0005634 // nucleus // inferred from electronic annotation///0005730 // nucleolus // inferred from electronic annotation///0005737 // cytoplasm // inferred from electronic annotation///0005829 // cytosol // inferred from electronic ann…	0019901 // protein kinase binding // inferred from electronic annotation	chr5:61964538-61981790 (-) // 48.68 //	NA	41211	This probe set was annotated using the Matching Probes based pipeline to a Entrez Gene identifier using 3 transcripts. // false // Matching Probes // A		AB046174(11),ENSSSCT00000000790(11),NM_214088(11)	Ssc.15749		61981790	chr5	48.68	61964538	-		ENSSSCG00000000727	NA	cyclin D2	Porcine Array	NA	GO:0000079|GO:0001934|GO:0007049|GO:0045737|GO:0051301|GO:0051726|GO:0000307|GO:0000785|GO:0005634|GO:0005730|GO:0005737|GO:0005829|GO:0016020|GO:0031965|GO:0019901	IPR004367 // Cyclin, C-terminal // 1.1E-24	NA	NA	NA
Ssc.20177.1.S1_at	0.163168	1.36205	7.65084	8.29328	7.92033	8.20279	8.2611	8.08748	P	P	P	P	P	P	7.62199	7.2053	7.98827	P	P	P	SPI1	414912	0006351 // transcription, DNA-dependent // inferred from electronic annotation///0006355 // regulation of transcription, DNA-dependent // inferred from electronic annotation	0005634 // nucleus // inferred from electronic annotation	0003677 // DNA binding // inferred from electronic annotation///0003700 // sequence-specific DNA binding transcription factor activity // inferred from electronic annotation///0003723 // RNA binding // inferred from electronic annotation///0043565 // sequence-specific DNA binding // inferred from electronic annotation	chr2:13236557-13254380 (-) // 99.86 //	NA	41211	This probe set was annotated using the Matching Probes based pipeline to a Entrez Gene identifier using 3 transcripts. // false // Matching Probes // A	GENSCAN00000004478 // ensembl // 5 // Cross Hyb Matching Probes///ENSSSCT00000027966 // ensembl // 2 // Cross Hyb Matching Probes	AY600299(11),ENSSSCT00000014457(11),NM_001001865(11)	Ssc.20177		13254380	chr2	99.86	13236557	-		ENSSSCG00000013237	NA	spleen focus forming virus (SFFV) proviral integration oncogene spi1	Porcine Array	NA	GO:0006351|GO:0006355|GO:0005634|GO:0003677|GO:0003700|GO:0003723|GO:0043565	IPR000418 // Ets // 7.2E-34	NA	NA	NA
Ssc.5227.1.S1_at	0.401079	1.07013	14.7	14.6488	14.7769	14.7751	14.4253	14.6055	P	P	P	P	P	P	14.4542	14.7326	14.4838	P	P	P	PLN	397421	0006816 // calcium ion transport // inferred from electronic annotation///0006874 // cellular calcium ion homeostasis // inferred from electronic annotation///0045822 // negative regulation of heart contraction // inferred from electronic annotation///0048738 // cardiac muscle tissue development // inferred from electronic annotation///0051924 // regulation of calcium ion transport // inferred fr…	0005739 // mitochondrion // inferred from electronic annotation///0016020 // membrane // inferred from electronic annotation///0016021 // integral to membrane // inferred from electronic annotation///0016529 // sarcoplasmic reticulum // inferred from electronic annotation///0031966 // mitochondrial membrane // inferred from electronic annotation	0005246 // calcium channel regulator activity // inferred from electronic annotation///0042030 // ATPase inhibitor activity // inferred from electronic annotation	chr1:45243039-45253252 (-) // 98.99 //	NA	41211	This probe set was annotated using the Matching Probes based pipeline to a Entrez Gene identifier using 2 transcripts. // false // Matching Probes // A		ENSSSCT00000004695(11),NM_214213(11)	Ssc.5227		45253252	chr1	98.99	45243039	-		ENSSSCG00000004248	NA	phospholamban	Porcine Array	NA	GO:0006816|GO:0006874|GO:0045822|GO:0048738|GO:0051924|GO:0005739|GO:0016020|GO:0016021|GO:0016529|GO:0031966|GO:0005246|GO:0042030	IPR005984 // Phospholamban // 4.2E-41	NA	NA	NA
Ssc.5227.1.S2_at	0.119566	1.20266	14.1752	13.8662	13.5362	13.6207	13.7278	14.0686	P	P	P	P	P	P	13.545	13.4325	13.7577	P	P	P	PLN	397421	0006816 // calcium ion transport // inferred from electronic annotation///0006874 // cellular calcium ion homeostasis // inferred from electronic annotation///0045822 // negative regulation of heart contraction // inferred from electronic annotation///0048738 // cardiac muscle tissue development // inferred from electronic annotation///0051924 // regulation of calcium ion transport // inferred fr…	0005739 // mitochondrion // inferred from electronic annotation///0016020 // membrane // inferred from electronic annotation///0016021 // integral to membrane // inferred from electronic annotation///0016529 // sarcoplasmic reticulum // inferred from electronic annotation///0031966 // mitochondrial membrane // inferred from electronic annotation	0005246 // calcium channel regulator activity // inferred from electronic annotation///0042030 // ATPase inhibitor activity // inferred from electronic annotation	chr1:45243039-45253252 (-) // 98.99 //	NA	41211	This probe set was annotated using the Genome Target Overlap based pipeline to a Entrez Gene identifier using 2 transcripts. // false // Genome Target Overlap // B		ENSSSCT00000004695,NM_214213	Ssc.5227		45253252	chr1	98.99	45243039	-		ENSSSCG00000004248	NA	phospholamban	Porcine Array	NA	GO:0006816|GO:0006874|GO:0045822|GO:0048738|GO:0051924|GO:0005739|GO:0016020|GO:0016021|GO:0016529|GO:0031966|GO:0005246|GO:0042030	IPR005984 // Phospholamban // 4.2E-41	NA	NA	NA
Ssc.6323.1.S1_at	0.0485411	0.261838	8.17724	7.2707	7.32893	8.56023	8.17659	7.26168	P	P	P	P	P	P	10.1876	8.63741	10.1757	P	P	P	PLIN2	397402		0016020 // membrane // inferred from electronic annotation		chr1:212534017-212544645 (+) // 98.98 //	NA	41211	This probe set was annotated using the Matching Probes based pipeline to a Entrez Gene identifier using 4 transcripts. // false // Matching Probes // A	AB527057 // gb // 6 // Cross Hyb Matching Probes///DQ066659 // gb // 6 // Cross Hyb Matching Probes///JN616387 // gb // 6 // Cross Hyb Matching Probes///GENSCAN00000039404 // ensembl // 5 // Cross Hyb Matching Probes///GENSCAN00000051546 // ensembl // 5 // Cross Hyb Matching Probes///ENSSSCT00000029342 // ensembl // 6 // Cross Hyb Matching Probes	AF234676(11),AY550037(11),ENSSSCT00000005701(11),NM_214200(11)	Ssc.6323	chr1|1	212544645	chr1	98.98	212534017	+		ENSSSCG00000005171	NA	perilipin 2	Porcine Array	NA	GO:0016020	IPR004279 // Perilipin // 2.1E-161	NA	NA	NA
Ssc.16447.1.S1_at	0.379456	2.43739	6.60544	3.35344	5.1461	3.11183	2.8367	3.82242	A	A	A	A	A	A	1.9348	4.3879	3.42186	A	A	A	HNF1B	397002	0000122 // negative regulation of transcription from RNA polymerase II promoter // inferred from electronic annotation///0001714 // endodermal cell fate specification // inferred from electronic annotation///0001822 // kidney development // inferred from electronic annotation///0001822 // kidney development // inferred from sequence or structural similarity///0001826 // inner cell mass cell diffe…	0005634 // nucleus // inferred from electronic annotation///0005634 // nucleus // inferred from sequence or structural similarity///0005667 // transcription factor complex // inferred from electronic annotation	0003677 // DNA binding // inferred from electronic annotation///0003700 // sequence-specific DNA binding transcription factor activity // inferred from electronic annotation///0003700 // sequence-specific DNA binding transcription factor activity // inferred from sequence or structural similarity///0003705 // RNA polymerase II distal enhancer sequence-specific DNA binding transcription factor act…		NA	41211	This probe set was annotated using the Matching Probes based pipeline to a Entrez Gene identifier using 2 transcripts. // false // Matching Probes // A		ENSSSCT00000023424(10),NM_213956(11)	Ssc.16447		NA		NA	NA			ENSSSCG00000022417	NA	HNF1 homeobox B	Porcine Array	NA	GO:0000122|GO:0001714|GO:0001822|GO:0001822|GO:0001826|GO:0001889|GO:0006351|GO:0006355|GO:0007492|GO:0009749|GO:0009952|GO:0010628|GO:0030073|GO:0030111|GO:0030902|GO:0031018|GO:0031018|GO:0035565|GO:0039020|GO:0042663|GO:0043066|GO:0045893|GO:0045893|GO:0045944|GO:0048557|GO:0048754|GO:0048793|GO:0048806|GO:0048806|GO:0050673|GO:0060261|GO:0060429|GO:0060677|GO:0061017|GO:0072095|GO:0072176|GO:…	IPR001356 // Homeodomain // 5.1E-10///IPR006899 // Hepatocyte nuclear factor 1, N-terminal // 5.6E-85	NA	NA	NA
Ssc.14520.1.S1_at	0.0304226	1.23396	7.63765	7.98492	7.51841	8.04246	7.55359	7.95474	P	P	P	P	P	P	7.53154	7.45193	7.49992	P	P	P	STAT2	396923	0006351 // transcription, DNA-dependent // inferred from electronic annotation///0006355 // regulation of transcription, DNA-dependent // inferred from electronic annotation///0007165 // signal transduction // inferred from electronic annotation	0005634 // nucleus // inferred from electronic annotation///0005737 // cytoplasm // inferred from electronic annotation///0005886 // plasma membrane // inferred from electronic annotation	0003677 // DNA binding // inferred from electronic annotation///0003700 // sequence-specific DNA binding transcription factor activity // inferred from electronic annotation///0004871 // signal transducer activity // inferred from electronic annotation///0005509 // calcium ion binding // inferred from electronic annotation	chr5:20722430-20737721 (-) // 85.01 //	NA	41211	This probe set was annotated using the Matching Probes based pipeline to a Entrez Gene identifier using 2 transcripts. // false // Matching Probes // A		AB004061(11),NM_213889(11)	Ssc.14520	chr5|5	20737721	chr5	85.01	20722430	-			NA	signal transducer and activator of transcription 2, 113kDa	Porcine Array	NA	GO:0006351|GO:0006355|GO:0007165|GO:0005634|GO:0005737|GO:0005886|GO:0003677|GO:0003700|GO:0004871|GO:0005509		NA	NA	NA
Ssc.15800.1.S1_at	0.150716	0.769731	6.25093	5.93003	5.62512	5.5729	6.42055	5.23966	P	A	A	A	P	A	6.49259	5.91671	6.35377	P	A	P	IGFBP5	397182	0001558 // regulation of cell growth // inferred from electronic annotation	0005576 // extracellular region // inferred from electronic annotation	0005520 // insulin-like growth factor binding // inferred from electronic annotation///0019838 // growth factor binding // inferred from electronic annotation	chr15:112022285-112023170 (-) // 55.11 //	NA	41211	This probe set was annotated using the Matching Probes based pipeline to a Entrez Gene identifier using 3 transcripts. // false // Matching Probes // A	GENSCAN00000000151 // ensembl // 6 // Cross Hyb Matching Probes///GENSCAN00000043256 // ensembl // 8 // Cross Hyb Matching Probes///ENSSSCT00000017616 // ensembl // 6 // Cross Hyb Matching Probes///XM_003360893 // refseq // 6 // Cross Hyb Matching Probes	HM439287(10),NM_214099(11),U41340(11)	Ssc.15800		112023170	chr15	55.11	112022285	-		ENSSSCG00000025924	NA	insulin-like growth factor binding protein 5	Porcine Array	NA	GO:0001558|GO:0005576|GO:0005520|GO:0019838	IPR000716 // Thyroglobulin type-1 // 7.3E-27	NA	NA	NA
Ssc.16628.1.S1_a_at	0.113836	1.2857	6.32085	5.53968	6.19468	5.96293	5.95851	6.02062	A	A	P	A	A	A	5.8841	5.65875	5.38453	P	A	A	PGLYRP2	396557	0009253 // peptidoglycan catabolic process // inferred from electronic annotation///0016045 // detection of bacterium // inferred from electronic annotation///0016045 // detection of bacterium // inferred from sequence or structural similarity///0050830 // defense response to Gram-positive bacterium // inferred from electronic annotation///0050830 // defense response to Gram-positive bacterium //…	0005576 // extracellular region // inferred from electronic annotation///0016020 // membrane // inferred from electronic annotation	0008270 // zinc ion binding // inferred from electronic annotation///0008745 // N-acetylmuramoyl-L-alanine amidase activity // inferred from electronic annotation///0016019 // peptidoglycan receptor activity // inferred from electronic annotation///0016019 // peptidoglycan receptor activity // inferred from sequence or structural similarity///0016787 // hydrolase activity // inferred from electro…		NA	41211	This probe set was annotated using the Matching Probes based pipeline to a Entrez Gene identifier using 5 transcripts. // false // Matching Probes // A	GENSCAN00000035632 // ensembl // 8 // Cross Hyb Matching Probes	AF541955(11),AF541956(11),ENSSSCT00000022764(11),ENSSSCT00000023031(11),NM_213738(11)	Ssc.16628		NA		NA	NA		EC:3.5.1.28	ENSSSCG00000025560	NA	peptidoglycan recognition protein 2	Porcine Array	NA	GO:0009253|GO:0016045|GO:0016045|GO:0050830|GO:0050830|GO:0005576|GO:0016020|GO:0008270|GO:0008745|GO:0016019|GO:0016019|GO:0016787|GO:0042834|GO:0042834|GO:0046872	IPR002502 // N-acetylmuramoyl-L-alanine amidase domain // 1.7E-21///IPR002502 // N-acetylmuramoyl-L-alanine amidase domain // 2.7E-22	NA	NA	NA
Ssc.11033.1.S1_at	0.320235	0.777904	5.85783	6.19165	6.61329	6.82433	6.50258	2.75827	A	A	A	P	A	A	6.49251	6.95866	6.09228	A	P	A	AS-A	396973	0007339 // binding of sperm to zona pellucida // inferred from electronic annotation///0008152 // metabolic process // inferred from electronic annotation	0000299 // integral to membrane of membrane fraction // inferred from electronic annotation///0005886 // plasma membrane // inferred from electronic annotation	0003824 // catalytic activity // inferred from electronic annotation///0004098 // cerebroside-sulfatase activity // inferred from electronic annotation///0005509 // calcium ion binding // inferred from electronic annotation///0008484 // sulfuric ester hydrolase activity // inferred from electronic annotation///0016787 // hydrolase activity // inferred from electronic annotation		NA	41211	This probe set was annotated using the Matching Probes based pipeline to a Entrez Gene identifier using 2 transcripts. // false // Matching Probes // A	GENSCAN00000026986 // ensembl // 7 // Cross Hyb Matching Probes///ENSSSCT00000031954 // ensembl // 6 // Cross Hyb Matching Probes	AF316108(11),NM_213933(11)	Ssc.11033	chr5p15-p11|5	NA		NA	NA		EC:3.1.6.8		NA	arylsulfatase A	Porcine Array	NA	GO:0007339|GO:0008152|GO:0000299|GO:0005886|GO:0003824|GO:0004098|GO:0005509|GO:0008484|GO:0016787		NA	NA	NA
Ssc.242.1.S1_a_at	0.212751	1.2357	6.77682	7.28499	7.19253	7.8017	7.39797	7.44318	P	P	P	P	P	P	7.27313	7.05508	6.75412	P	P	P	FUT1	397138	0005975 // carbohydrate metabolic process // inferred from electronic annotation///0006486 // protein glycosylation // inferred from electronic annotation///0036065 // fucosylation // inferred from electronic annotation	0005794 // Golgi apparatus // inferred from electronic annotation///0016020 // membrane // inferred from electronic annotation///0016021 // integral to membrane // inferred from electronic annotation///0032580 // Golgi cisterna membrane // inferred from electronic annotation	0008107 // galactoside 2-alpha-L-fucosyltransferase activity // inferred from electronic annotation///0016740 // transferase activity // inferred from electronic annotation///0016757 // transferase activity, transferring glycosyl groups // inferred from electronic annotation	chr6:37630751-37633798 (+) // 99.18 //	NA	41211	This probe set was annotated using the Matching Probes based pipeline to a Entrez Gene identifier using 3 transcripts. // false // Matching Probes // A		AF136896(11),ENSSSCT00000003483(11),NM_214068(11)	Ssc.242	chr6q11|6	37633798	chr6	99.18	37630751	+	EC:2.4.1.69	ENSSSCG00000003141	NA	fucosyltransferase 1 (galactoside 2-alpha-L-fucosyltransferase, H blood group)	Porcine Array	NA	GO:0005975|GO:0006486|GO:0036065|GO:0005794|GO:0016020|GO:0016021|GO:0032580|GO:0008107|GO:0016740|GO:0016757	IPR002516 // Glycosyl transferase, family 11 // 1.0E-130	NA	NA	NA
[truncated: 23,679 more rows]
[truncated: 18 more columns]
